# Supplementary material for: Time Clustered Sampling Can Inflate the Inferred Substitution Rate in Foot-And-Mouth Disease Virus Analyses
Source: PLoS One. 2015 Dec 2;10(12):e0143605. doi: 10.1371/journal.pone.0143605 (PMC4667911; doi:10.1371/journal.pone.0143605)
Supplement: S1 Appendix — (XLSX) [file pone.0143605.s001.xlsx]

## Sheet: Table S1
SAT 1
Isolate Name	Accesion number	Day sampled	Month sampled	Year sampled	Country	Species	Reference	Topotype
BEC/1/48	AY593838	nk	nk	1948	Botswana	nk	Carrillo et al., 2005	III
BOT/1/68	AY593845	nk	nk	1968	Botswana	Cattle	Carrillo et al., 2005	III
ETH/3/2007	FJ798154	10	11	2007	Ethiopia	cattle	Ayelet et al., 2009	IX
ETH/18/2007	FJ798155	6	12	2007	Ethiopia	goat	Ayelet et al., 2009	IX
K66/80	HQ267520	nk	nk	1980	Kenya	nk	Sangula et al., 2010	I
K110/81	HQ267521	nk	nk	1981	Kenya	nk	Sangula et al., 2010	I
KEN/9/91 (K86/91)	AY441995	6	8	1991	Kenya	Cattle	Sahle et al., 2007	I
KEN/11/91 (K110/91)	AY441994	9	10	1991	Kenya	Cattle	Sahle et al., 2007	I
KEN/4/98 (K14/98A)	AY441993	15	4	1998	Kenya	Cattle	Sahle et al., 2007	I
K96/99	HQ267523	16	7	1999	Kenya	cattle	Sangula et al., 2010	I
K114/99	HQ267521	26	7	1999	Kenya	cattle	Sangula et al., 2010	I
KEN/21/2004 (K110/04)	KR188451	11	6	2004	Kenya	Cattle	This work	I
KEN/1/2005 (K4/05)	KR188452	18	1	2005	Kenya	Cattle	This work	I
K57/05	HQ267525	19	9	2005	Kenya	Cattle	Sangula et al., 2010	I
K67/05	HQ267526	13	12	2005	Kenya	Cattle	Sangula et al., 2010	I
KEN/5/2006 (K8/06)	KR188453	2	2	2006	Kenya	Cattle	This work	I
K10/06	HQ267527	14	2	2006	Kenya	Cattle	Sangula et al., 2010	I
K21/06	HQ267528	29	3	2006	Kenya	Cattle	Sangula et al., 2010	I
KEN/10/2006 (K28/06)	KR188454	9	5	2006	Kenya	Cattle	This work	I
KEN/22/2008 (K61/08)	KR188455	1	6	2008	Kenya	Cattle	This work	I
KEN/1/2010 (K1/10)*	KR188456	4	1	2010	Kenya	Cattle	This work	I
KEN/3/2010 (K3/10)*	KR188457	8	1	2010	Kenya	Cattle	This work	I
KEN/4/2010 (K8/10)*	KR188458	15	1	2010	Kenya	Hartebeest	This work	I
KEN/5/2010 (K9/10)*	KR188459	15	1	2010	Kenya	Cattle	This work	I
KEN/6/2010 (K10/10)*	KR188460	15	1	2010	Kenya	Cattle	This work	I
KEN/8/2010 (K15/10)*	KR188461	18	1	2010	Kenya	Cattle	This work	I
KEN/10/2010 (K20/10)*	KR188462	20	1	2010	Kenya	Cattle	This work	I
KEN/12/2010 (K22/10)*	KR188463	3	5	2010	Kenya	Cattle	This work	I
KEN/13/2010 (K25/10)*	KR188464	6	5	2010	Kenya	Cattle	This work	I
KEN/14/2010 (K27/10)*	KR188465	7	5	2010	Kenya	Cattle	This work	I
KEN/71/2010 (K38/10)*	KR188466	7	5	2010	Kenya	Cattle	This work	I
KEN/72/2010 (K39/10)*	KR188467	7	5	2010	Kenya	Cattle	This work	I
KEN/76/2010 (K44/10)*	KR188469	7	5	2010	Kenya	Cattle	This work	I
KEN/77/2010 (K46/10)*	KR188470	12	5	2010	Kenya	Cattle	This work	I
KEN/78/2010 (K48/10)*	KR188471	12	5	2010	Kenya	Cattle	This work	I
KEN/80/2010 (K50/10)*	KR188472	13	5	2010	Kenya	Cattle	This work	I
KEN/88/2010 (K59/10)*	KR188473	14	5	2010	Kenya	Cattle	This work	I
KEN/90/2010 (K62/10)*	KR188474	14	5	2010	Kenya	Cattle	This work	I
KEN/93/2010 (K65/10)*	KR188475	14	5	2010	Kenya	Cattle	This work	I
KEN/94/2010 (K66/10)*	KR188476	14	5	2010	Kenya	Cattle	This work	I
KEN/96/2010 (K68/10)*	KR188477	18	5	2010	Kenya	Cattle	This work	I
KEN/97/2010 (K69/10)*	KR188478	19	5	2010	Kenya	Cattle	This work	I
KEN/98/2010 (K70/10)*	KR188479	19	5	2010	Kenya	Cattle	This work	I
KEN/101/2010 (K73/10)*	KR188480	19	1	2010	Kenya	Cattle	This work	I
KEN/102/2010 (K74/10)*	KR188481	19	5	2010	Kenya	Cattle	This work	I
KEN/103/2010 (K76/10)*	KR188482	19	5	2010	Kenya	Cattle	This work	I
KEN/104/2010 (K78/10)*	KR188483	19	5	2010	Kenya	Cattle	This work	I
KEN/105/2010 (K79/10)*	KR188484	21	5	2010	Kenya	Cattle	This work	I
KEN/106/2010 (K81/10)*	KR188485	24	5	2010	Kenya	Cattle	This work	I
KEN/107/2010 (K82/10)*	KR188486	24	5	2010	Kenya	Cattle	This work	I
KEN/109/2010 (K84/10)*	KR188487	24	5	2010	Kenya	Cattle	This work	I
KEN/110/2010 (K85/10)*	KR188488	26	5	2010	Kenya	Cattle	This work	I
KEN/111/2010 (K87/10)*	KR188489	30	1	2010	Kenya	Cattle	This work	I
KEN/112/2010 (K88/10)*	KR188490	27	5	2010	Kenya	Cattle	This work	I
KEN/113/2010 (K89/10)*	KR188491	27	5	2010	Kenya	Cattle	This work	I
KEN/114/2010 (K90/10)*	KR188492	27	5	2010	Kenya	Cattle	This work	I
KEN/115/2010 (K91/10)*	KR188493	6	6	2010	Kenya	Cattle	This work	I
KEN/116/2010 (K92/10)*	KR188494	28	6	2010	Kenya	Cattle	This work	I
KEN/118/2010 (K93/10)*	KR188495	13	8	2010	Kenya	Cattle	This work	I
KEN/119/2010 (K94/10)*	KR188496	25	8	2010	Kenya	Cattle	This work	I
KEN/120/2010 (K95/10)*	KR188497	5	2	2010	Kenya	Cattle	This work	I
KEN/121/2010 (K96/10)*	KR188498	3	9	2010	Kenya	Cattle	This work	I
KEN/122/2010 (K97/10)*	KR188499	21	2	2010	Kenya	Cattle	This work	I
KEN/123/2010 (K98/10)*	KR188500	24	2	2010	Kenya	Cattle	This work	I
KEN/124/2010 (K100/10)*	KR188501	4	3	2010	Kenya	Cattle	This work	I
KEN/125/2010 (K102/10)*	KR188502	4	3	2010	Kenya	Cattle	This work	I
KEN/126/2010 (K102/10)*	KR188503	10	3	2010	Kenya	Cattle	This work	I
KEN/128/2010 (K105/10)*	KR188504	11	3	2010	Kenya	Cattle	This work	I
KEN/130/2010 (K107/10)*	KR188505	15	3	2010	Kenya	Cattle	This work	I
KEN/131/2010 (K108/10)*	KR188506	26	3	2010	Kenya	Cattle	This work	I
KEN/132/2010 (K109/10)*	KR188507	26	3	2010	Kenya	Cattle	This work	I
KEN/133/2010 (K117/10)*	KR188508	9	4	2010	Kenya	Cattle	This work	I
KEN/136/2010 (K143/10)*	KR188509	10	4	2010	Kenya	Cattle	This work	I
KEN/138/2010 (K173/10)*	KR188510	20	4	2010	Kenya	Cattle	This work	I
KEN/139/2010 (K180/10)*	KR188511	21	4	2010	Kenya	Cattle	This work	I
KEN/140/2010 (K184/10)*	KR188512	21	4	2010	Kenya	Cattle	This work	I
SWA/1/49	AY593840	nk	nk	1949	Namibia	nk	Carrillo et al., 2005	III
SWA/40/61	AY593843	nk	nk	1961	Namibia	nk	Carrillo et al., 2005	III
NGR/4/76*	AF431719	4	11	1976	Niger	nk	Sangare et al., 2003	V
NGR/5/76*	AF431720	4	11	1976	Niger	nk	Sangare et al., 2003	V
NIG/11/75*	AF431711	8	11	1975	Nigeria	Cattle	Sangare et al., 2003	V
NIG/14/75*	AF431709	10	11	1975	Nigeria	nk	Sangare et al., 2003	V
NIG/15/75*	AF431710	10	11	1975	Nigeria	Cattle	Sangare et al., 2003	V
NIG/17/75*	AF431712	15	11	1975	Nigeria	Cattle	Sangare et al., 2003	V
NIG/20/75*	AF431713	22	11	1975	Nigeria	Cattle	Sangare et al., 2003	V
NIG/24/75*	AF431714	9	12	1975	Nigeria	nk	Sangare et al., 2003	V
NIG/25/75*	AF431715	9	12	1975	Nigeria	nk	Sangare et al., 2003	V
NIG/7/76*	AF431726	21	1	1976	Nigeria	Cattle	Sangare et al., 2003	V
NIG/14/76*	AF431725	11	8	1976	Nigeria	nk	Sangare et al., 2003	V
NIG/20/76*	AF431727	29	11	1976	Nigeria	Cattle	Sangare et al., 2003	V
NIG/2/79	AF431728	23	1	1979	Nigeria	nk	Sangare et al., 2003	VI
NIG/3/80	AF431729	15	9	1980	Nigeria	nk	Sangare et al., 2003	VI
NIG/5/81	AF431730	23	12	1980	Nigeria	nk	Sangare et al., 2003	VI
NIG/10/81	AF431731	29	1	1981	Nigeria	nk	Sangare et al., 2003	VI
SA/13/61	AY593842	nk	nk	1961	South Africa	nk	Carrillo et al., 2005	III
KNP/196/91	AF283429	nk	nk	1991	South Africa	African buffalo	Van Rensburg et al., 2002	II
SUD/8/74	AY441998	4	11	1974	Sudan	nk	Sahle et al., 2007	VI
SUD/3/76	DQ009725	9	2	1976	Sudan	nk	Maree et al., unpub.	VI
SUD/4/76	AY441997	2	8	1976	Sudan	nk	Sahle et al., 2007	VI
T155/71	HQ267519	nk	nk	1971	Tanzania	Cattle	Sangula et al., 2010	I
TAN/2/77	KF561708	16	3	1977	Tanzania	Cattle	Kasanga et al., 2014	I
TAN/3/80	KF561709	17	10	1980	Tanzania	Cattle	Kasanga et al., 2014	I
TAN/1/96	AY442003	17	5	1996	Tanzania	Cattle	Sahle et al., 2007	I
TAN/2/96	AY442001	17	5	1996	Tanzania	Cattle	Sahle et al., 2007	I
TAN/5/96	AY442007	2	8	1996	Tanzania	Cattle	Sahle et al., 2007	I
TAN/37/99	AY442005	28	6	1999	Tanzania	Cattle	Sahle et al., 2007	I
TAN/51/99	AY442004	4	8	1999	Tanzania	Cattle	Sahle et al., 2007	I
TAN/60/99	KF561721	3	9	1999	Tanzania	Wildebeest	Kasanga et al., 2014	I
UGA-BUFF/21/70	KF219682	nk	10	1970	Uganda	African buffalo	Knowles et al., unpub.	IV
UGA/13/74	AY442010	10	6	1974	Uganda	nk	Sahle et al., 2007	VII
UGA/1/97/1	AF283439	nk	nk	1997	Uganda	African buffalo	Bastos et al., 2001	VIII
UGA/3/99	AY442009	30	11	1999	Uganda	nk	Sahle et al., 2007	IV
UGA/7/99	AY442011	30	11	1999	Uganda	nk	Sahle et al., 2007	IV
RV/11/37	AY593839	nk	nk	1937	Zimbabwe	Kudu	Carrillo et al., 2005	II
SR/2/58	AY593841	nk	nk	1958	Zimbabwe	nk	Carrillo et al., 2005	III
RHO/5/66	AY593846	nk	nk	1966	Zimbabwe	nk	Carrillo et al., 2005	II
ZIM/23/2003	HQ268527	nk	nk	2003	Zimbabwe	nk	Xu et al., unpub.	I
Information not known is labelled by nk, sequences to be submitted are labelled tbs

## Sheet: Table S2
SAT 2
Isolate Name	Accesion number	Day sampled	Month sampled	Year sampled	Country	Species	Reference	Topotype
ANG/4/74	AF479417	2	1	1974	Angola	Cattle	Bastos et al., 2003	XI
ETH/2/2007	FJ798161	7	9	2007	Ethiopia	Cattle	Ayelet et al., 2009	XIII
ETH/1/90	AY343935	15	8	1989	Ethiopia	Cattle	Sahle et al., 2007	IV
GHA/2/90	AF479415	30	10	1990	Ghana	Cattle	Bastos et al., 2003	V
KEN/3/57	AJ251473	8	1	1957	Kenya	nk	Newman et al., unpub.	IX
K39/81	tbs	6	3	1981	Kenya	nk	This work	nk
K81/81	HM623678	13	7	1981	Kenya	nk	Sangula et al., 2010	IV
K21/82	tbs	5	3	1982	Kenya	nk	This work	nk
K46/82	HM623679	2	7	1982	Kenya	nk	Sangula et al., 2010	IV
K65/82	HM623680	16	8	1982	Kenya	nk	Sangula et al., 2010	IX
K70/83	HM623681	15	2	1983	Kenya	nk	Sangula et al., 2010	IV
K151/83	HM623683	11	5	1983	Kenya	nk	Sangula et al., 2010	IV
KEN/1/84 (K7/84)	AY344505	15	1	1984	Kenya	Cattle	Sahle et al., 2007	IV
K34/84	HM623684	14	3	1984	Kenya	nk	Sangula et al., 2010	IV
K52/84	HM623685	22	5	1984	Kenya	nk	Sangula et al., 2010	IV
K37/86	HM623686	17	2	1986	Kenya	nk	Sangula et al., 2010	IV
K13/87	HM623687	15	1	1987	Kenya	nk	Sangula et al., 2010	IV
K40/90	HM623688	14	8	1990	Kenya	nk	Sangula et al., 2010	IX
K14/91	HM623689	21	2	1991	Kenya	nk	Sangula et al., 2010	IX
K32/92	HM623690	22	5	1992	Kenya	nk	Sangula et al., 2010	IX
K3/93	HM623691	26	1	1993	Kenya	nk	Sangula et al., 2010	IX
K5/94	HM623692	31	1	1994	Kenya	nk	Sangula et al., 2010	IX
K25/94	HM623693	9	8	1994	Kenya	nk	Sangula et al., 2010	IX
K37/94	HM623694	26	10	1994	Kenya	nk	Sangula et al., 2010	IV
K37/95	HM623695	23	6	1995	Kenya	nk	Sangula et al., 2010	IX
K39/95	HM623696	30	6	1995	Kenya	nk	Sangula et al., 2010	IX
K57/95	tbs	15	8	1995	Kenya	nk	This work	nk
K77/96	HM623697	14	8	1996	Kenya	nk	Sangula et al., 2010	IX
K85/96	tbs	30	8	1996	Kenya	nk	This work	nk
K49/99	HM623698	nk	nk	1999	Kenya	nk	Sangula et al., 2010	IV
K13/02	HM623699	9	2	2002	Kenya	nk	Sangula et al., 2010	IV
K120/04	HM623700	29	6	2004	Kenya	nk	Sangula et al., 2010	IV
K122/04	tbs	30	6	2004	Kenya	nk	This work	nk
K70/05	HM623701	29	12	2005	Kenya	nk	Sangula et al., 2010	IV
K6/06	HM623702	24	1	2006	Kenya	nk	Sangula et al., 2010	IV
K12/07*	HM623703	16	4	2007	Kenya	nk	Sangula et al., 2010	IV
K15/07*	HM623704	4	5	2007	Kenya	nk	Sangula et al., 2010	IV
K17/07*	HM623705	8	5	2007	Kenya	nk	Sangula et al., 2010	IV
K20/07*	HM623706	14	5	2007	Kenya	nk	Sangula et al., 2010	IV
K22/07*	tbs	24	5	2007	Kenya	nk	This work	nk
K23/07*	tbs	24	5	2007	Kenya	nk	This work	nk
K34/07*	tbs	26	6	2007	Kenya	nk	This work	nk
K42/07*	HM623707	4	7	2007	Kenya	nk	Sangula et al., 2010	IV
K59/07*	HM623708	31	7	2007	Kenya	nk	Sangula et al., 2010	IV
K67/07*	HM623709	9	8	2007	Kenya	nk	Sangula et al., 2010	IV
K68/07*	tbs	10	8	2007	Kenya	nk	This work	nk
RWA/1/00	AF367134	nk	nk	2000	Rwanda	nk	Bastos et al., 2003	VIII
SAU/6/2000	AF367135	10	4	2000	Saudi Arabia	Cattle	Bastos et al., 2003	VII
SA/106/59	AY593848	nk	nk	1959	South Africa	nk	Carillo et al., 2005	I
SUD/6/77	AY343939	23	11	1977	Sudan	nk	Sahle et al., 2003	XIII
UGA/51/75	AY343963	5	11	1975	Uganda	nk	Sahle et al., 2003	XII
U267/83	HM623682	22	9	1983	Uganda	Cattle	Sangula et al., 2010	IV
UGA/19/98	AY343969	15	9	1998	Uganda	nk	Sahle et al., 2007	X
RHO/1/48	AY593847	nk	nk	1948	Zambia	nk	Carillo et al., 2005	III
ZIM/7/83	AF136607	14	7	1983	Zimbabwe	cattle	van Rensburg and Nel, 1999	II
SAR/8/01*	AY442910	5	2	2001	South Africa	nk	Phologane et al., 2008	nk
SAR/10/01*	AY442912	21	5	2001	South Africa	nk	Phologane et al., 2008	nk
SAR/11/01*	AY442913	21	5	2001	South Africa	nk	Phologane et al., 2008	nk
SAR/9/01*	AY442911	5	2	2001	South Africa	nk	Phologane et al., 2008	nk
SAR/1/01*	AY442903	1	2	2001	South Africa	nk	Phologane et al., 2008	nk
SAR/5/01*	AY442907	6	2	2001	South Africa	nk	Phologane et al., 2008	nk
SAR/6/01*	AY442908	1	2	2001	South Africa	nk	Phologane et al., 2008	nk
SAR/7/01*	AY442909	5	2	2001	South Africa	nk	Phologane et al., 2008	nk
SAR/2/01*	AY442904	1	2	2001	South Africa	nk	Phologane et al., 2008	nk
SAR/3/01*	AY442905	1	2	2001	South Africa	nk	Phologane et al., 2008	nk
SAR/4/01*	AY442906	1	2	2001	South Africa	nk	Phologane et al., 2008	nk
EGY/29/2012 *	KF112936	19	5	2012	Egypt	cattle	Hall et al.,2013	nk
EGY/3/2012*	JX570618	17	2	2012	Egypt	cattle	Ahmed et al., 2012	nk
EGY/28/2012 *	KF112935	16	5	2012	Egypt	cattle	Hall et al.,2013	nk
EGY/4/2012*	JX570619	26	2	2012	Egypt	cattle	Ahmed et al., 2012	nk
EGY/5/2012*	JX570620	26	2	2012	Egypt	cattle	Ahmed et al., 2012	nk
EGY/9/2012*	JX570622	29	2	2012	Egypt	cattle	Ahmed et al., 2012	nk
EGY/11/2012 *	JX570624	29	2	2012	Egypt	cattle	Ahmed et al., 2012	nk
EGY/9/2012*	JX014255	29	2	2012	Egypt	nk	Valdazo-Gonzalez et al., 2012	VII
EGY/13/2012 *	JX570625	29	2	2012	Egypt	cattle	Ahmed et al., 2012	nk
EGY/23/2012 *	JX013980	12	3	2012	Egypt	cattle	Kandeil et al., 2013	nk
PAT/1/2012*	JX014256	15	4	2012	Gaza Strip	cattle	Valdazo-Gonzalez et al., 2012	VII
EGY/21/2012 *	KF112933	12	3	2012	Egypt	cattle	Hall et al.,2013	nk
EGY/22/2012 *	KF112934	12	3	2012	Egypt	cattle	Hall et al.,2013	nk
EGY/31/2012 *	KF112937	20	5	2012	Egypt	cattle	Hall et al.,2013	nk
EGY/6/2012*	JX570621	26	2	2012	Egypt	cattle	Hall et al.,2013	nk
EGY/10/2012 *	JX570623	29	2	2012	Egypt	cattle	Hall et al.,2013	nk
EGY/14/2012 *	JX570626	3	3	2012	Egypt	cattle	Hall et al.,2013	nk
EGY/15/2012 *	JX570627	3	3	2012	Egypt	cattle	Ahmed et al., 2012	nk
ETH/2/2010 *	KF112956	25	1	2010	Ethiopia	cattle	Hall et al.,2013	nk
ETH/56/2009*	KF112943	1	12	2009	Ethiopia	cattle	Hall et al.,2013	nk
ETH/42/2009 *	KF112938	15	6	2009	Ethiopia	nk	Hall et al.,2013	nk
ETH/51/2009 *	KF112940	4	11	2009	Ethiopia	cattle	Hall et al.,2013	nk
ETH/75/2009 *	KF112953	28	12	2009	Ethiopia	cattle	Hall et al.,2013	nk
ETH/76/2009 *	KF112954	28	12	2009	Ethiopia	cattle	Hall et al.,2013	nk
ETH/77/2009 *	KF112955	28	12	2009	Ethiopia	cattle	Hall et al.,2013	nk
ETH/48/2009 *	KF112939	12	8	2009	Ethiopia	nk	Hall et al.,2013	nk
ETH/52/2009 *	KF112941	17	11	2009	Ethiopia	cattle	Hall et al.,2013	nk
ETH/53/2009 *	KF112942	17	11	2009	Ethiopia	cattle	Hall et al.,2013	nk
ETH/64/2009 *	KF112944	19	11	2009	Ethiopia	cattle	Hall et al.,2013	nk
ETH/65/2009 *	KF112945	19	11	2009	Ethiopia	cattle	Hall et al.,2013	nk
ETH/67/2009 *	KF112946	19	11	2009	Ethiopia	cattle	Hall et al.,2013	nk
ETH/68/2009 *	KF112947	19	11	2009	Ethiopia	cattle	Hall et al.,2013	nk
ETH/69/2009 *	KF112948	19	11	2009	Ethiopia	cattle	Hall et al.,2013	nk
ETH/70/2009 *	KF112949	19	11	2009	Ethiopia	cattle	Hall et al.,2013	nk
ETH/72/2009 *	KF112950	19	11	2009	Ethiopia	pig	Hall et al.,2013	nk
ETH/73/2009 *	KF112951	19	11	2009	Ethiopia	cattle	Hall et al.,2013	nk
ETH/74/2009 *	KF112952	19	11	2009	Ethiopia	cattle	Hall et al.,2013	nk
Information not known is labelled by nk, sequences to be submitted are labelled tbs
