# Supplementary material for: Time Clustered Sampling Can Inflate the Inferred Substitution Rate in Foot-And-Mouth Disease Virus Analyses
Source: PLoS One. 2015 Dec 2;10(12):e0143605. doi: 10.1371/journal.pone.0143605 (PMC4667911; doi:10.1371/journal.pone.0143605)
Supplement: S2 Appendix — (ZIP) [file pone.0143605.s002.zip]

Archive with 233 entries (230 files):
- constant/
- constant/10Egypt_2012NEWconstant.xml
- constant/10Ethiopia_2009NEWconstant.xml
- constant/10KENYA_2007NEWconstant.xml
- constant/10NIGERIA_7576NEWconstant.xml
- constant/10sat1CHR.xml
- constant/10sat1COMB.xml
- constant/10sat1KENYA.xml
- constant/10sat2CHR.xml
- constant/10sat2COMB.xml
- constant/10South_Africa_2001NEWconstant.xml
- constant/1Egypt_2012NEWconstant.xml
- constant/1Ethiopia_2009NEWconstant.xml
- constant/1KENYA_2007NEWconstant.xml
- constant/1NIGERIA_7576NEWconstant.xml
- constant/1sat1CHR.xml
- constant/1sat1COMB.xml
- constant/1sat1KENYA.xml
- constant/1sat2CHR.xml
- constant/1sat2COMB.xml
- constant/1South_Africa_2001NEWconstant.xml
- constant/2Egypt_2012NEWconstant.xml
- constant/2Ethiopia_2009NEWconstant.xml
- constant/2KENYA_2007NEWconstant.xml
- constant/2NIGERIA_7576NEWconstant.xml
- constant/2sat1CHR.xml
- constant/2sat1COMB.xml
- constant/2sat1KENYA.xml
- constant/2sat2CHR.xml
- constant/2sat2COMB.xml
- constant/2South_Africa_2001NEWconstant.xml
- constant/3Egypt_2012NEWconstant.xml
- constant/3Ethiopia_2009NEWconstant.xml
- constant/3KENYA_2007NEWconstant.xml
- constant/3NIGERIA_7576NEWconstant.xml
- constant/3sat1CHR.xml
- constant/3sat1COMB.xml
- constant/3sat1KENYA.xml
- constant/3sat2CHR.xml
- constant/3sat2COMB.xml
- constant/3South_Africa_2001NEWconstant.xml
- constant/4Egypt_2012NEWconstant.xml
- constant/4Ethiopia_2009NEWconstant.xml
- constant/4KENYA_2007NEWconstant.xml
- constant/4NIGERIA_7576NEWconstant.xml
- constant/4sat1CHR.xml
- constant/4sat1COMB.xml
- constant/4sat1KENYA.xml
- constant/4sat2CHR.xml
- constant/4sat2COMB.xml
- constant/4South_Africa_2001NEWconstant.xml
- constant/5Egypt_2012NEWconstant.xml
- constant/5Ethiopia_2009NEWconstant.xml
- constant/5KENYA_2007NEWconstant.xml
- constant/5NIGERIA_7576NEWconstant.xml
- constant/5sat1CHR.xml
- constant/5sat1COMB.xml
- constant/5sat1KENYA.xml
- constant/5sat2CHR.xml
- constant/5sat2COMB.xml
- constant/5South_Africa_2001NEWconstant.xml
- constant/6Egypt_2012NEWconstant.xml
- constant/6Ethiopia_2009NEWconstant.xml
- constant/6KENYA_2007NEWconstant.xml
- constant/6NIGERIA_7576NEWconstant.xml
- constant/6sat1CHR.xml
- constant/6sat1COMB.xml
- constant/6sat1KENYA.xml
- constant/6sat2CHR.xml
- constant/6sat2COMB.xml
- constant/6South_Africa_2001NEWconstant.xml
- constant/7Egypt_2012NEWconstant.xml
- constant/7Ethiopia_2009NEWconstant.xml
- constant/7KENYA_2007NEWconstant.xml
- constant/7NIGERIA_7576NEWconstant.xml
- constant/7sat1CHR.xml
- constant/7sat1COMB.xml
- constant/7sat1KENYA.xml
- constant/7sat2CHR.xml
- constant/7sat2COMB.xml
- constant/7South_Africa_2001NEWconstant.xml
- constant/8Egypt_2012NEWconstant.xml
- constant/8Ethiopia_2009NEWconstant.xml
- constant/8KENYA_2007NEWconstant.xml
- constant/8NIGERIA_7576NEWconstant.xml
- constant/8sat1CHR.xml
- constant/8sat1COMB.xml
- constant/8sat1KENYA.xml
- constant/8sat2CHR.xml
- constant/8sat2COMB.xml
- constant/8South_Africa_2001NEWconstant.xml
- constant/9Egypt_2012NEWconstant.xml
- constant/9Ethiopia_2009NEWconstant.xml
- constant/9KENYA_2007NEWconstant.xml
- constant/9NIGERIA_7576NEWconstant.xml
- constant/9sat1CHR.xml
- constant/9sat1COMB.xml
- constant/9sat1KENYA.xml
- constant/9sat2CHR.xml
- constant/9sat2COMB.xml
- constant/9South_Africa_2001NEWconstant.xml
- constant/Egypt_2012NEWconstant.xml
- constant/Ethiopia_2009NEWconstant.xml
- constant/KENYA_2007NEWconstant.xml
- constant/NIGERIA_7576NEWconstant.xml
- constant/sat1CHR.xml
- constant/sat1COMB.xml
- constant/sat1KENYA.xml
- constant/sat2CHR.xml
- constant/sat2COMB.xml
- constant/South_Africa_2001NEWconstant.xml
- exponential/
- exponential/10sat1CHR.xml
- exponential/10sat1COMB.xml
- exponential/10sat1KENYA.xml
- exponential/10sat1NigExp.xml
- exponential/10sat2CHR.xml
- exponential/10sat2COMB.xml
- exponential/10sat2EgyExp.xml
- exponential/10sat2EthExp.xml
- exponential/10sat2KenExp.xml
- exponential/10sat2SouExp.xml
- exponential/1sat1CHR.xml
- exponential/1sat1COMB.xml
- exponential/1sat1KENYA.xml
- exponential/1sat1NigExp.xml
- exponential/1sat2CHR.xml
- exponential/1sat2COMB.xml
- exponential/1sat2EgyExp.xml
- exponential/1sat2EthExp.xml
- exponential/1sat2KenExp.xml
- exponential/1sat2SouExp.xml
- exponential/2sat1CHR.xml
- exponential/2sat1COMB.xml
- exponential/2sat1KENYA.xml
- exponential/2sat1NigExp.xml
- exponential/2sat2CHR.xml
- exponential/2sat2COMB.xml
- exponential/2sat2EgyExp.xml
- exponential/2sat2EthExp.xml
- exponential/2sat2KenExp.xml
- exponential/2sat2SouExp.xml
- exponential/3sat1CHR.xml
- exponential/3sat1COMB.xml
- exponential/3sat1KENYA.xml
- exponential/3sat1NigExp.xml
- exponential/3sat2CHR.xml
- exponential/3sat2COMB.xml
- exponential/3sat2EgyExp.xml
- exponential/3sat2EthExp.xml
- exponential/3sat2KenExp.xml
- exponential/3sat2SouExp.xml
- exponential/4sat1CHR.xml
- exponential/4sat1COMB.xml
- exponential/4sat1KENYA.xml
- exponential/4sat1NigExp.xml
- exponential/4sat2CHR.xml
- exponential/4sat2COMB.xml
- exponential/4sat2EgyExp.xml
- exponential/4sat2EthExp.xml
- exponential/4sat2KenExp.xml
- exponential/4sat2SouExp.xml
- exponential/5sat1CHR.xml
- exponential/5sat1COMB.xml
- exponential/5sat1KENYA.xml
- exponential/5sat1NigExp.xml
- exponential/5sat2CHR.xml
- exponential/5sat2COMB.xml
- exponential/5sat2EgyExp.xml
- exponential/5sat2EthExp.xml
- exponential/5sat2KenExp.xml
- exponential/5sat2SouExp.xml
- exponential/6sat1CHR.xml
- exponential/6sat1COMB.xml
- exponential/6sat1KENYA.xml
- exponential/6sat1NigExp.xml
- exponential/6sat2CHR.xml
- exponential/6sat2COMB.xml
- exponential/6sat2EgyExp.xml
- exponential/6sat2EthExp.xml
- exponential/6sat2KenExp.xml
- exponential/6sat2SouExp.xml
- exponential/7sat1CHR.xml
- exponential/7sat1COMB.xml
- exponential/7sat1KENYA.xml
- exponential/7sat1NigExp.xml
- exponential/7sat2CHR.xml
- exponential/7sat2COMB.xml
- exponential/7sat2EgyExp.xml
- exponential/7sat2EthExp.xml
- exponential/7sat2KenExp.xml
- exponential/7sat2SouExp.xml
- exponential/8sat1CHR.xml
- exponential/8sat1COMB.xml
- exponential/8sat1KENYA.xml
- exponential/8sat1NigExp.xml
- exponential/8sat2CHR.xml
- exponential/8sat2COMB.xml
- exponential/8sat2EgyExp.xml
- exponential/8sat2EthExp.xml
- exponential/8sat2KenExp.xml
- exponential/8sat2SouExp.xml
- exponential/9sat1CHR.xml
- exponential/9sat1COMB.xml
- exponential/9sat1KENYA.xml
- exponential/9sat1NigExp.xml
- exponential/9sat2CHR.xml
- exponential/9sat2COMB.xml
- exponential/9sat2EgyExp.xml
- exponential/9sat2EthExp.xml
- exponential/9sat2KenExp.xml
- exponential/9sat2SouExp.xml
- exponential/orgsat1CHR.xml
- exponential/orgsat1COMB.xml
- exponential/orgsat1KENYA.xml
- exponential/orgsat1NigExp.xml
- exponential/orgsat2CHR.xml
- exponential/orgsat2COMB.xml
- exponential/orgsat2EgyExp.xml
- exponential/orgsat2EthExp.xml
- exponential/orgsat2KenExp.xml
- exponential/orgsat2SouExp.xml
- skyline/
- skyline/Egypt2012NEW.xml
- skyline/Ethiopia2009NEW.xml
- skyline/KENYA2007NEW.xml
- skyline/NIGERIA_7576NEW.xml
- skyline/sat1CHR.xml
- skyline/sat1COMB.xml
- skyline/sat1KENYA.xml
- skyline/sat2CHR.xml
- skyline/sat2COMB.xml
- skyline/SouthAfrica2001NEW.xml
