# Supplementary material for: Time Clustered Sampling Can Inflate the Inferred Substitution Rate in Foot-And-Mouth Disease Virus Analyses
Source: PLoS One. 2015 Dec 2;10(12):e0143605. doi: 10.1371/journal.pone.0143605 (PMC4667911; doi:10.1371/journal.pone.0143605)
Supplement: S2 Appendix — (ZIP) [file pone.0143605.s002.zip › constant/2sat1KENYA.xml]

<?xml version="1.0" standalone="yes"?>

<!-- Generated by BEAUTi v1.8.0                                              -->
<!--       by Alexei J. Drummond, Andrew Rambaut and Marc A. Suchard         -->
<!--       Department of Computer Science, University of Auckland and        -->
<!--       Institute of Evolutionary Biology, University of Edinburgh        -->
<!--       David Geffen School of Medicine, University of California, Los Angeles-->
<!--       http://beast.bio.ed.ac.uk/                                        -->
<beast>

	<!-- The list of taxa to be analysed (can also include dates/ages).          -->
	<!-- ntax=56                                                                 -->
	<taxa id="taxa">
		<taxon id="SAT1/KEN/1/10_04/01/10.00821355236">
			<date value="2010.2984257358" direction="forwards" units="years"/>
		</taxon>
		<taxon id="SAT1/KEN/3/10_08/01/10.01916495551">
			<date value="2010.22997946612" direction="forwards" units="years"/>
		</taxon>
		<taxon id="SAT1/KEN/4/10_15/01/10.03832991102">
			<date value="2010.37782340862" direction="forwards" units="years"/>
		</taxon>
		<taxon id="SAT1/KEN/5/10_15/01/10.03832991102">
			<date value="2010.37782340862" direction="forwards" units="years"/>
		</taxon>
		<taxon id="SAT1/KEN/6/10_15/01/10.03832991102">
			<date value="2010.1697467488" direction="forwards" units="years"/>
		</taxon>
		<taxon id="SAT1/KEN/8/10_18/01/10.04654346338">
			<date value="2010.14784394251" direction="forwards" units="years"/>
		</taxon>
		<taxon id="SAT1/KEN/10/10_20/01/10.05201916496">
			<date value="2010.39151266256" direction="forwards" units="years"/>
		</taxon>
		<taxon id="SAT1/KEN/12/10_03/05/10.33401779603">
			<date value="2010.39151266256" direction="forwards" units="years"/>
		</taxon>
		<taxon id="SAT1/KEN/13/10_06/05/10.34223134839">
			<date value="2010.09582477755" direction="forwards" units="years"/>
		</taxon>
		<taxon id="SAT1/KEN/14/10_07/05/10.34496919918">
			<date value="2010.01916495551" direction="forwards" units="years"/>
		</taxon>
		<taxon id="SAT1/KEN/71/10_07/05/10.34496919918">
			<date value="2010.22997946612" direction="forwards" units="years"/>
		</taxon>
		<taxon id="SAT1/KEN/72/10_07/05/10.34496919918">
			<date value="2010.18617385352" direction="forwards" units="years"/>
		</taxon>
		<taxon id="SAT1/KEN/76/10_07/05/10.34496919918">
			<date value="2010.19986310746" direction="forwards" units="years"/>
		</taxon>
		<taxon id="SAT1/KEN/77/10_12/05/10.35865845311">
			<date value="2010.03832991102" direction="forwards" units="years"/>
		</taxon>
		<taxon id="SAT1/KEN/78/10_12/05/10.35865845311">
			<date value="2010.36413415469" direction="forwards" units="years"/>
		</taxon>
		<taxon id="SAT1/KEN/80/10_13/05/10.3613963039">
			<date value="2010.39972621492" direction="forwards" units="years"/>
		</taxon>
		<taxon id="SAT1/KEN/88/10_14/05/10.36413415469">
			<date value="2010.13963039014" direction="forwards" units="years"/>
		</taxon>
		<taxon id="SAT1/KEN/90/10_14/05/10.36413415469">
			<date value="2010.34496919918" direction="forwards" units="years"/>
		</taxon>
		<taxon id="SAT1/KEN/93/10_14/05/10.36413415469">
			<date value="2010.67077344285" direction="forwards" units="years"/>
		</taxon>
		<taxon id="SAT1/KEN/94/10_14/05/10.36413415469">
			<date value="2010.39698836413" direction="forwards" units="years"/>
		</taxon>
		<taxon id="SAT1/KEN/96/10_18/05/10.37508555784">
			<date value="2010.36413415469" direction="forwards" units="years"/>
		</taxon>
		<taxon id="SAT1/KEN/97/10_19/05/10.37782340862">
			<date value="2010.37782340862" direction="forwards" units="years"/>
		</taxon>
		<taxon id="SAT1/KEN/98/10_19/05/10.37782340862">
			<date value="2010.18891170431" direction="forwards" units="years"/>
		</taxon>
		<taxon id="SAT1/KEN/101/10_19/01/10.04928131417">
			<date value="2010.34496919918" direction="forwards" units="years"/>
		</taxon>
		<taxon id="SAT1/KEN/102/10_19/05/10.37782340862">
			<date value="2010.07939767283" direction="forwards" units="years"/>
		</taxon>
		<taxon id="SAT1/KEN/103/10_19/05/10.37782340862">
			<date value="2010.03832991102" direction="forwards" units="years"/>
		</taxon>
		<taxon id="SAT1/KEN/104/10_19/05/10.37782340862">
			<date value="2010.3832991102" direction="forwards" units="years"/>
		</taxon>
		<taxon id="SAT1/KEN/105/10_21/05/10.3832991102">
			<date value="2010.30116358658" direction="forwards" units="years"/>
		</taxon>
		<taxon id="SAT1/KEN/106/10_24/05/10.39151266256">
			<date value="2010.34496919918" direction="forwards" units="years"/>
		</taxon>
		<taxon id="SAT1/KEN/107/10_24/05/10.39151266256">
			<date value="2010.00821355236" direction="forwards" units="years"/>
		</taxon>
		<taxon id="SAT1/KEN/109/10_24/05/10.39151266256">
			<date value="2010.39972621492" direction="forwards" units="years"/>
		</taxon>
		<taxon id="SAT1/KEN/110/10_26/05/10.39698836413">
			<date value="2010.39972621492" direction="forwards" units="years"/>
		</taxon>
		<taxon id="SAT1/KEN/111/10_30/01/10.07939767283">
			<date value="2010.05201916496" direction="forwards" units="years"/>
		</taxon>
		<taxon id="SAT1/KEN/112/10_27/05/10.39972621492">
			<date value="2010.26830937714" direction="forwards" units="years"/>
		</taxon>
		<taxon id="SAT1/KEN/113/10_27/05/10.39972621492">
			<date value="2010.33401779603" direction="forwards" units="years"/>
		</taxon>
		<taxon id="SAT1/KEN/114/10_27/05/10.39972621492">
			<date value="2010.37508555784" direction="forwards" units="years"/>
		</taxon>
		<taxon id="SAT1/KEN/115/10_06/06/10.42710472279">
			<date value="2010.04654346338" direction="forwards" units="years"/>
		</taxon>
		<taxon id="SAT1/KEN/116/10_28/06/10.48733744011">
			<date value="2010.42710472279" direction="forwards" units="years"/>
		</taxon>
		<taxon id="SAT1/KEN/118/10_13/08/10.61327857632">
			<date value="2010.04928131417" direction="forwards" units="years"/>
		</taxon>
		<taxon id="SAT1/KEN/119/10_25/08/10.64613278576">
			<date value="2010.30116358658" direction="forwards" units="years"/>
		</taxon>
		<taxon id="SAT1/KEN/120/10_05/02/10.09582477755">
			<date value="2010.1697467488" direction="forwards" units="years"/>
		</taxon>
		<taxon id="SAT1/KEN/121/10_03/09/10.67077344285">
			<date value="2010.34496919918" direction="forwards" units="years"/>
		</taxon>
		<taxon id="SAT1/KEN/122/10_21/02/10.13963039014">
			<date value="2010.39151266256" direction="forwards" units="years"/>
		</taxon>
		<taxon id="SAT1/KEN/123/10_24/02/10.14784394251">
			<date value="2010.3613963039" direction="forwards" units="years"/>
		</taxon>
		<taxon id="SAT1/KEN/124/10_04/03/10.1697467488">
			<date value="2010.35865845311" direction="forwards" units="years"/>
		</taxon>
		<taxon id="SAT1/KEN/125/10_04/03/10.1697467488">
			<date value="2010.64613278576" direction="forwards" units="years"/>
		</taxon>
		<taxon id="SAT1/KEN/126/10_10/03/10.18617385352">
			<date value="2010.61327857632" direction="forwards" units="years"/>
		</taxon>
		<taxon id="SAT1/KEN/128/10_11/03/10.18891170431">
			<date value="2010.36413415469" direction="forwards" units="years"/>
		</taxon>
		<taxon id="SAT1/KEN/130/10_15/03/10.19986310746">
			<date value="2010.27104722793" direction="forwards" units="years"/>
		</taxon>
		<taxon id="SAT1/KEN/131/10_26/03/10.22997946612">
			<date value="2010.36413415469" direction="forwards" units="years"/>
		</taxon>
		<taxon id="SAT1/KEN/132/10_26/03/10.22997946612">
			<date value="2010.35865845311" direction="forwards" units="years"/>
		</taxon>
		<taxon id="SAT1/KEN/133/10_09/04/10.26830937714">
			<date value="2010.48733744011" direction="forwards" units="years"/>
		</taxon>
		<taxon id="SAT1/KEN/136/10_10/04/10.27104722793">
			<date value="2010.37782340862" direction="forwards" units="years"/>
		</taxon>
		<taxon id="SAT1/KEN/138/10_20/04/10.2984257358">
			<date value="2010.34223134839" direction="forwards" units="years"/>
		</taxon>
		<taxon id="SAT1/KEN/139/10_21/04/10.30116358658">
			<date value="2010.37782340862" direction="forwards" units="years"/>
		</taxon>
		<taxon id="SAT1/KEN/140/10_21/04/10.30116358658">
			<date value="2010.03832991102" direction="forwards" units="years"/>
		</taxon>
	</taxa>

	<!-- The sequence alignment (each sequence refers to a taxon above).         -->
	<!-- ntax=56 nchar=663                                                       -->
	<alignment id="alignment" dataType="nucleotide">
		<sequence>
			<taxon idref="SAT1/KEN/1/10_04/01/10.00821355236"/>
			ACCACATCGGCGGGTGAGGGTGCAGAGCCCGTGACCACCGACGCTTCACAGCACGGTGGTGGGCGCCGTGCCACTCGCAGGCAACACACTGACGTGTCCTTTCTCCTTGACCGGTTCACCCTGGTCGGGAAAACTGTCAACAACAGACTGACACTGGACCTGCTCCAGACCAAGGAGAAAGCACTGGTGGGCGCAATCCTGCGCGCTGCCACGTACTACTTCTCGGATCTGGAGGTGGCATGTGTTGGTACGAACAAGTGGGTTGGCTGGACACCGAACGGTGCACCAGAACTCAATGAGGTCGGCGACAATCCAGTCGTCTTCTCTCACAATGGGACCACACGCTTTGCTCTACCATACACCGCCCCTCACAGATGTCTTGCTACCGCCTACAACGGCGACTGCAAGTACAAGCCAAACGGTGAGGCACCGCGGGAACACGTTCGCGGGGACCTTGCAACACTCGCTGCACGCATTGCTAGCGAGACACACATTCCAACCACCTTCAACTACGGCAGGATCTACACGGAGGCGGAAGTCGACGTGTACGTGAGGATGAAACGGGCGGAGCTGTACTGCCCCCGCCCGGTGCTGACTCACTACGATCACCAGGACAAGGACCGCTACAAAGTGGCCCTGACAAAGCCTGCCAAACAACTGTGC
		</sequence>
		<sequence>
			<taxon idref="SAT1/KEN/3/10_08/01/10.01916495551"/>
			ACCACATCGGCGGGTGAGGGTGCAGAGCCCGTGACCACCGACGCTTCACAGCACGGTGGTGGGCGCCGTGCCACTCGCAGGCAACACACTGACGTGTCCTTTCTCCTTGACCGGTTCACCCTGGTCGGGAAAACTGTCAACAACAGACTGACACTGGACTTGCTCCAGACCAAGGAGAAAGCACTGGTGGGCGCAATCCTGCGCGCTGCCACGTACTACTTCTCGGATCTGGAGGTGGCATGTGTTGGTACGAACAAGTGGGTTGGCTGGACACCGAACGGTGCACCAGAACTCAATGAGGTCGGCGACAATCCAGTCGTCTTCTCTCACAATGGGACCACACGCTTTGCTCTACCATACACCGCCCCTCACAGATGTCTTGCTACCGCCTACAACGGCGACTGCAAGTACAAGCCAAACGGTGAGGCACCGCGGGAACACGTTCGCGGGGACCTTGCAACACTCGCTGCACGCATTGCTAGCGAGACACACATTCCAACCACCTTCAACTACGGCAGGATCTACACGGAGGCGGAAGTCGACGTGTACGTGAGGATGAAACGGGCGGAGCTGTACTGTCCCCGCCCGGTGCTGACTCACTACGATCACCAGGACAAGGACCGCTACAAAGTGGCCCTGACAAAGCCTGCCAAACAACTGCGC
		</sequence>
		<sequence>
			<taxon idref="SAT1/KEN/4/10_15/01/10.03832991102"/>
			ACCACATCGGCGGGTGAGGGTGCAGAGCCCGTGACCACCGACGCTTCACAGCACGGTGGTGGGCGCCGTGCCACTCGCAGGCAACACACTGACGTGTCCTTTCTCCTTGACCGGTTCACCCTGGTCGGGAAAACTGTCAACAACAGACTGACACTGGACCTGCTCCAGACCAAGGAGAAAGCACTGGTGGGCGCAATCCTGCGCGCTGCCACGTACTACTTCTCGGATCTGGAGGTGGCATGTGTTGGTACGAACAAGTGGGTTGGCTGGACACCGAACGGTGCACCAGAACTCAATGAGGTCGGCGACAATCCAGTCGTCTTCTCTCACAATGGGACCACACGCTTTGCTCTACCATACACCGCCCCTCACAGATGTCTTGCTACCGCCTACAACGGCGACTGCAAGTACAAGCCAAACGGTGAGGCACCGCGGGAACACGTTCGCGGGGACCTTGCAACACTCGCTGCACGCATTGCTAGCGAGACACACATTCCAACCACCTTCAACTACGGCAGGATCTACACGGAGGCGGAAGTCGACGTGTACGTGAGGATGAAACGGGCGGAGCTGTACTGCCCCCGCCCGGTGCTGACTCACTACGATCACCAGGACAAGGACCGCTACAAAGTGGCCCTGACAAAGCCTGCCAAACAACTGTGC
		</sequence>
		<sequence>
			<taxon idref="SAT1/KEN/5/10_15/01/10.03832991102"/>
			ACCACATCGGCGGGTGAGGGTGCAGAGCCCGTGACCACCGACGCTTCACAGCACGGTGGTGGGCGCCGTGCCACTCGCAGGCAACACACTGACGTGTCCTTTCTCCTTGACCGGTTCACCCTGGTCGGGAAAACTGTCAACAACAGACTGACACTGGACCTGCTCCAGACCAAGGAGAAAGCACTGGTGGGCGCAATCCTGCGCGCTGCCACGTACTACTTCTCGGATCTGGAGGTGGCATGTGTTGGTACGAACAAGTGGGTTGGCTGGACACCGAACGGTGCACCAGAACTCAATGAGGTCGGCGACAATCCAGTCGTCTTCTCTCACAATGGGACCACACGCTTTGCTCTACCATACACCGCCCCTCACAGATGTCTTGCTACCGCCTACAACGGCGACTGCAAGTACAAGCCAAACGGTGAGGCACCGCGGGAACACGTTCGCGGGGACCTTGCAACACTCGCTGCACGCATTGCTAGCGAGACACACATTCCAACCACCTTCAACTACGGCAGGATCTACACGGAGGCGGAAGTCGACGTGTACGTGAGGATGAAACGGGCGGAGCTGTACTGCCCCCGCCCGGTGCTGACTCACTACGATCACCAGGACAAGGACCGCTACAAAGTGGCCCTGACAAAGCCTGCCAAACAACTGTGC
		</sequence>
		<sequence>
			<taxon idref="SAT1/KEN/6/10_15/01/10.03832991102"/>
			ACCACATCGGCGGGTGAGGGTGCAGAGCCCGTGACCACCGACGCTTCACAGCACGGTGGTGGGCGCCGTGCCACTCGCAGGCAACACACTGACGTGTCCTTTCTCCTTGACCGGTTCACCCTGGTCGGGAAAACTGTCAACAACAGACTGACACTGGACCTGCTCCAGACCAAGGAGAAAGCACTGGTGGGCGCAATCCTGCGCGCTGCCACGTACTACTTCTCGGATCTGGAGGTGGCATGTGTTGGTACGAACAAGTGGGTTGGCTGGACACCGAACGGTGCACCAGAACTCAATGAGGTCGGCGACAATCCAGTCGTCTTCTCTCACAATGGGACCACACGCTTTGCTCTACCATACACCGCCCCTCACAGATGTCTTGCTACCGCCTACAACGGCGACTGCAAGTACAAGCCAAACGGTGAGGCACCGCGGGAACACGTTCGCGGGGACCTTGCAACACTCGCTGCACGCATTGCTAGCGAGACACACATTCCAACCACCTTCAACTACGGCAGGATCTACACGGAGGCGGAAGTCGACGTGTACGTGAGGATGAAACGGGCGGAGCTGTACTGCCCCCGCCCGGTGCTGACTCACTACGATCACCAGGACAAGGACCGCTACAAAGTGGCCCTGACAAAGCCTGCCAAACAACTGTGC
		</sequence>
		<sequence>
			<taxon idref="SAT1/KEN/8/10_18/01/10.04654346338"/>
			ACCACATCGGCGGGTGAGGGTGCAGAGCCCGTGACCACCGACGCTTCACAGCACGGTGGTGGGCGCCGTGCCACTCGCAGGCAACACACTGACGTGTCCTTTCTCCTTGACCGGTTCACCCTGGTCGGGAAAACTGTCAACAACAGACTGACACTGGACCTGCTCCAGACCAAGGAGAAAGCACTGGTGGGCGCAATCCTGCGCGCTGCCACGTACTACTTCTCGGATCTGGAGGTGGCATGTGTTGGTACGAACAAGTGGGTTGGCTGGACACCGAACGGTGCACCAGAACTCAATGAGGTCGGCGACAATCCAGTCGTCTTCTCTCACAATGGGACCACACGCTTTGCTCTACCATACACCGCCCCTCACAGATGTCTTGCTACCGCCTACAACGGCGACTGCAAGTACAAGCCAAACGGTGAGGCACCGCGGGAACACGTTCGCGGGGACCTTGCAACACTCGCTGCACGCATTGCTAGCGAGACACACATTCCAACCACCTTCAACTACGGCAGGATCTACACGGAGGCGGAAGTCGACGTGTACGTGAGGATGAAACGGGCGGAGCTGTACTGCCCCCGCCCGGTGCTGACTCACTACGATCACCAGGACAAGGACCGCTACAAAGTGGCCCTGACAAAGCCTGCCAAACAACTGTGC
		</sequence>
		<sequence>
			<taxon idref="SAT1/KEN/10/10_20/01/10.05201916496"/>
			ACCACATCGGCGGGTGAGGGTGCAGAGCCCGTGACCACCGACGCTTCACAGCACGGTGGTGGGCGCCGTGCCACTCGCAGGCAACACACTGACGTGTCCTTTCTCCTTGACCGGTTCACCCTGATCGGGAAAACTGTCAACAACAGACTGACACTGGACCTGCTCCAGACCAAGGAGAAAGCACTGGTGGGCGCAATCCTGCGCGCTGCCACGTACTACTTCTCGGATCTGGAGGTGGCATGTGTTGGTACGAACAAGTGGGTTGGCTGGACACCGAACGGTGCACCAGAACTCAATGAGGTCGGCGACAATCCAGTCGTCTTCTCTCACAATGGGACCACACGCTTTGCTCTACCATACACCGCCCCTCACAGATGTCTTGCTACCGCCTACAACGGCGACTGCAAGTACAAGCCAAACGGTGAGGCACCGCGGGAACACGTTCGCGGGGACCTTGCAACACTCGCTGCACGCATTGCTAGCGAGACACACATTCCAACCACCTTCAACTACGGCAGGATCTACACGGAGGCGGAAGTCGACGTGTACGTGAGGATGAAACGGGCGGAGCTGTACTGCCCCCGCCCGGTGCTGACTCACTACGATCACCAGGACAAGGACCGCTACAAAGTGGCCCTGACAAAGCCTGCCAAACAACTGTGC
		</sequence>
		<sequence>
			<taxon idref="SAT1/KEN/12/10_03/05/10.33401779603"/>
			ACCACATCGGCGGGTGAGGGTGCAGAGCCCGTGACCACCGACGCTTCACAGCACGGTGGTGGGCGCCGTGCCACTCGCAGGCAACACACTGACGTGTCCTTTCTCCTTGACCGGTTCACCCTGGTCGGGAAAACTGTCAACAACAGACTGACACTGGACCTGCTCCAGACCAAGGAGAAAGCACTGGTGGGCGCAATCCTGCGCGCTGCCACGTACTACTTCTCGGATCTGGAGGTGGCATGTGTTGGTACGAACAAGTGGGTTGGCTGGACACCGAACGGTGCACCAGAACTCAATGAGGTCGGCGACAATCCAGTCGTCTTCTCTCACAATGGGACCACACGCTTTGCTCTACCATACACTGCCCCTCACAGATGTCTTGCTACCGCCTACAACGGCGACTGCAAGTACAAGCCAAACGGTGAGGCACCGCGGGAACACGTTCGCGGGGACCTTGCAACACTCGCTGCACGCATTGCTAGCGAGACACACATTCCAACCACCTTCAACTACGGCAGGATCTACACGGAGGCGGAAGTCGACGTGTACGTGAGGATGAAACGGGCGGAGCTGTACTGCCCCCGCCCGGTGCTGACTCACTACGATCACCAGGACAGGGACCGCTACAAAGTGGCCCTGACAAAGCCTGCCAAACAACTGTGC
		</sequence>
		<sequence>
			<taxon idref="SAT1/KEN/13/10_06/05/10.34223134839"/>
			ACCACATCGGCGGGTGAGGGTGCAGAGCCCGTGACCACCGACGCTTCACAGCACGGTGGTGGGCGCCGTGCCACTCGCAGGCAACACACTGACGTGTCCTTTCTCCTTGACCGGTTCACCCTGGTCGGGAAAACTGTCAACAACAGACTGACACTGGACCTGCTCCAGACCAAGGAGAAAGCACTGGTGGGCGCAATCCTGCGCGCTGCCACGTACTACTTCTCGGATCTGGAGGTGGCATGTGTTGGTACGAACAAGTGGGTTGGCTGGACACCGAACGGTGCACCAGAACTCAATGAGGTCGGCGACAATCCAGTCGTCTTCTCTCACAATGGGACCACACGCTTTGCTCTACCATACACTGCCCCTCACAGATGTCTTGCTACCGCCTACAACGGCGACTGCAAGTACAAGCCAAACGGTGAGGCACCGCGGGAACACGTTCGCGGGGACCTTGCAACACTCGCTGCACGCATTGCTAGCGAGACACACATTCCAACCACCTTCAACTACGGCAGGATCTACACGGAGGCGGAAGTCGACGTGTACGTGAGGATGAAACGGGCGGAGCTGTACTGCCCCCGCCCGGTGCTGACTCACTACGATCACCAGGACAGGGACCGCTACAAAGTGGCCCTGACAAAGCCTGCCAAACAACTGTGC
		</sequence>
		<sequence>
			<taxon idref="SAT1/KEN/14/10_07/05/10.34496919918"/>
			ACCACATCGGCGGGTGAGGGTGCAGAGCCCGTGACCACCGACGCTTCACAGTACGGTGGTGGGCGCCGTGCCACTCGCAGGCAACACACTGACGTGTCCTTTCTCCTTGACCGGTTCACCCTGGTCGGGAAAACTGTCAACAACAGACTGACACTGGACCTGCTCCAGACCAAGGAGAAAGCACTGGTGGGCGCAATCCTGCGCGCTGCCACGTACTACTTCTCGGATCTGGAGGTGGCATGTGTTGGTACGAACAAGTGGGTTGGCTGGACACCGAACGGTGCACCAGAACTCAATGAGGTCGGCGACAATCCAGTCGTCTTCTCTCACAATGGGACCACACGCTTTGCTCTACCATACACCGCCCCTCACAGATGTCTTGCTACCGCCTACAACGGCGACTGCAAGTACAAGCCAAACGGTGAGGCACCGCGGGAACACGTTCGCGGGGACCTTGCAACACTCGCTGCACGCATTGCTAGCGAGACACACATTCCAACCACCTTCAACTACGGCAGGATCTACACGGAGGCGGAAGTCGACGTGTACGTGAGGATGAAACGGGCGGAGCTGTACTGCCCCCGCCCGGTGCTGACTCACTACGATCACCAGGGCAAGGACCGCTACAAAGTGGCCCTGACAAAGCCTGCCAAACAACTGTGC
		</sequence>
		<sequence>
			<taxon idref="SAT1/KEN/71/10_07/05/10.34496919918"/>
			ACCACATCGGCGGGTGAGGGTGCAGAGCCCGTGACCACCGACGCTTCACAGCACGGTGGTGGGCGCCGTGCCACTCGCAGGCAACACACTGACGTGTCCTTTCTCCTTGACCGGTTCACCCTGGTCGGGAAAACTGTCAACAACAGACTGACACTGGACCTGCTCCAGACCAAGGAGAAAGCACTGGTGGGCGCAATCCTGCGCGCTGCCACGTACTACTTCTCGGATCTGGAGGTGGCATGTGTTGGTACGAACAAGTGGGTTGGCTGGACACCGAACGGTGCACCAGAACTCAATGAGGTCGGTGACAATCCAGTCGTCTTCTCTCACAATGGGACCACACGCTTTGCTCTACCATACACTGCCCCTCACAGATGTCTTGCTACCGCCTACAACGGCGACTGCAAGTACAAGCCAAACGGTGAGGCACCGCGGGAACACGTTCGCGGGGACCTTGCAACACTCGCTGCACGCATTGCTAGCGAGACACACATTCCAACCACCTTCAACTACGGCAGGATCTACACGGAGGCGGAAGTCGACGTGTACGTGAGGATGAAACGGGCGGAGCTGTACTGCCCCCGCCCGGTGCTGACTCACTACGATCACCAGGACAGGGACCGCTACAAAGTGGCCCTGACAAAGCCTGCCAAACAACTGTGC
		</sequence>
		<sequence>
			<taxon idref="SAT1/KEN/72/10_07/05/10.34496919918"/>
			ACCACATCGGCGGGTGAGGGTGCAGAGCCCGTGACCACCGACGCTTCACAGCACGGTGGTGGGCGCCGTGCCACCCGCAGGCAACACACTGACGTGTCCTTTCTCCTTGACCGGTTCACCCTGGTCGGGAAAACTGTTAACAACAGACTGACACTGGACCTGCTCCAGACCAAGGAGAAAGCACTGGTGGGCGCAATCCTGCGCGCTGCCACGTACTACTTCTCGGATCTGGAGGTGGCATGTGTTGGTACGAACAAGTGGGTTGGCTGGACACCGAACGGTGCACCAGAACTCAATGAGGTCGGCGACAATCCAGTCGTCTTCTCTCACAATGGGACCACACGCTTTGCTCTACCATACACCGCCCCTCACAGATGTCTTGCTACCGCCTACAACGGCGACTGCAAGTACAAGCCAAACGGTGAGGCACCGCGGGAACACGTTCGCGGGGACCTTGCAACACTCGCTGCACGCATTGCTAGCGAGACACACATTCCAACCACCTTCAACTACGGCAGGATCTACACGGAGGCGGAAGTCGACGTGTACGTGAGGATGAAACGGGCGGAGCTGTACTGCCCCCGCCCGGTGCTGACTCACTACGATCACCAGGACAGGGACCGCTACAAAGTGGCCCTGACAAAGCCTGCCAAACAACTGTGC
		</sequence>
		<sequence>
			<taxon idref="SAT1/KEN/76/10_07/05/10.34496919918"/>
			ACCACATCGGCGGGTGAGGGTGCAGAGCCCGTGACCACCGACGCTTCACAGCACGGTGGTGGGCGCCGTGCCACTCGCAGGCAACACACTGACGTGTCTTTTCTCCTTGACCGGTTCACCCTGGTCGGGAAAACTGTCAACAACAGACTGACACTGGACCTGCTCCAGACCAAGGAGAAAGCACTGGTGGGCGCAATCCTGCGCGCTGCCACGTACTACTTCTCGGATCTGGAGGTGGCATGTGTTGGTACGAACAAGTGGGTTGGCTGGACACCGAACGGTGCACCAGAACTCAATGAGGTCGGCGACAATCCAGTCGTCTTCTCTCACAATGGGACCACACGCTTTGCTCTACCATACACTGCCCCTCACAGATGTCTTGCTACCGCCTACAACGGCGACTGCAAGTACAAGCCAAACGGTGAGGCACCGCGGGAACACGTTCGCGGGGACCTTGCAACACTCGCTGCACGCATTGCTAGCGAGACACACATTCCAACCACCTTCAACTACGGCAGGATCTACACGGAGGCGGAAGTCGACGTGTACGTGAGGATGAAACGGGCGGAACTGTACTGCCCCCGCCCGGTGCTGACTCACTACGATCACCAGGACAGGGACCGCTACAAAGTGGCCCTGACAAAGCCTGCCAAACAACTGTGC
		</sequence>
		<sequence>
			<taxon idref="SAT1/KEN/77/10_12/05/10.35865845311"/>
			ACCACATCGGCGGGTGAGGGTGCAGAGCCCGTGACCACCGACGCTTCACAGCACGGTGGTGGGCGCCGTGCCACTCGCAGGCAACACACTGACGTGTCTTTTCTCCTTGACCGGTTCACCCTGGTCGGGAAAACTGACAACAACAGACTGACACTGGACCTGCTCCAGACCAAGGAGAAAGCACTGGTGGGCGCAATCCTGCGCGCTGCCACGTACTACTTCTCGGATCTGGAGGTGGCATGTGTTGGTACGAACAAGTGGGTTGGCTGGACACCGAACGGTGCACCAGAACTCAATGAGGTCGGCGACAATCCAGTCGTCTTCTCTCACAATGGGACCACACGCTTTGCTCTACCATACACCGCCCCTCACAGATGTCTTGCCACCGCCTACAACGGCGACTGCAAGTACAAGCCAAACGGTGAGGCACCGCGGGAACACGTTCGCGGGGACCTTGCAACACTCGCTGCACGCATTGCTAGCGAGACACACATTCCAACCACCTTCAACTACGGCAGGATCTACACGGAGGCGGAAGTCGACGTGTACGTGAGGATGAAACGGGCGGAGCTGTACTGCCCCCGCCCGGTGCTGACTCACTACGATCACCAGGACAAGGACCGCTACAAAGTGGCCCTGACAAAGCCTGCCAAACAACTGTGC
		</sequence>
		<sequence>
			<taxon idref="SAT1/KEN/78/10_12/05/10.35865845311"/>
			ACCACATCGGCGGGTGAGGGTGCAGAGCCCGTGACCACCGACGCTTCACAGTACGGTGGTGGGCGCCGTGCCACTCGCAGGCAACACACTGACGTGTCCTTTCTCCTTGACCGGTTCACCCTGGTCGGGAAAACTGTCAACAACAGACTGACACTGGACCTGCTCCAGACCAAGGAGAAAGCACTGGTGGGCGCAATCCTGCGCGCTGCCACGTACTACTTCTCGGATCTGGAGGTGGCATGCGTTGGTACGAACAAGTGGGTTGGCTGGACACCGAACGGTGCACCAGAACTCAATGAGGTCGGCGACAATCCAGTCGTCTTCTCTCACAATGGGACCACACGCTTTGCTCTACCATACACCGCCCCTCACAGATGTCTTGCTACCGCCTACAACGGCGACTGCAAGTACAAGCCAAACGGTGAGGCACCGCGGGAACACGTTCGCGGGGACCTTGCAACACTCGCTGCACGCATTGCTAGCGAGACACACATTCCAACCACCTTCAACTACGGCAGGATCTACACGGAGGCGGAAGTCGACGTGTACGTGAGGATGAAACGGGCGGAGCTGTACTGCCCCCGCCCGGTGCTGACTCACTACGATCACCAGGACAAGGACCGCTACAAAGTGGCCCTGACAAAGCCTGCCAAACAACTGTGC
		</sequence>
		<sequence>
			<taxon idref="SAT1/KEN/80/10_13/05/10.3613963039"/>
			ACCACATCGGCGGGTGAGGGTGCAGAGCCCGTGACCACCGACGCTTCACAGCACGGTGGTGGGCGCCGCGCCACTCGCAGGCAACACACTGACGTGTCCTTTCTCCTTGACCGGTTCACCCTGGTCGGGAAAACTGTCAACAACAGACTGACACTGGACCTGCTCCAGACCAAGGAGAAAGCACTGGTGGGCGCAATCCTGCGCGCTGCCACGTACTACTTCTCGGATCTGGAGGTGGCATGTGTTGGTACGAACAAGTGGGTTGGCTGGACACCGAACGGTGCACCAGAACTCAATGAGGTCGGCGACAATCCAGTCGTCTTCTCTCACAATGGGGCCACACGCTTTGCTCTACCATACACCGCCCCTCACAGATGTCTTGCTACCGCCTACAACGGCGACTGCAAGTACAAGCCAAACGGTGAGGCACCGCGGGAACACGTTCGCGGGGACCTTGCAACACTCGCTGCACGCATTGCTAGCGAGACACACATTCCAACCACCTTCAACTACGGCAGGATCTACACGGAGGCGGAAGTCGACGTGTACGTGAGGATGAAACGGGCGGAGCTGTACTGCCCCCGCCCGGTGCTGACTCACTACGATCACCAGGACAAGGACCGCTACAAAGTGGCCCTGACAAAGCCTGCCAAACAACTGTGC
		</sequence>
		<sequence>
			<taxon idref="SAT1/KEN/88/10_14/05/10.36413415469"/>
			ACCACATCGGCGGGTGAGGGTGCAGAGCCCGTGACCACCGACGCTTCACAGCACGGTGGTGGGCGCCGTGCCACTCGCAGGCAACACACTGACGTGTCCTTTCTCCTTGACCGGTTCACCCTGGTCGGGAAAACTGTCAACAACAGACTGACACTGGACCTGCTCCAGACCAAGGAGAAAGCACTGGTGGGCGCAATCCTGCGCGCTGCCACGTACTACTTCTCGGATCTGGAGGTGGCATGTGTTGGTACGAACAAGTGGGTTGGCTGGACACCGAACGGTGCACCAGAACTCAATGAGGTCGGCGACAATCCAGTCGTCTTCTCTCACAACGGGACCACACGCTTTGCTCTACCATACACCGCCCCTCACAGATGTCTTGCTACCGCCTACAACGGCGACTGCAAGTACAAGCCAAACGGTGAGGCACCGCGGGAACACGTTCGCGGGGACCTTGCAACACTCGCTGCACGCATTGCTAGCGAGACACACATTCCAACCACCTTCAACTACGGCAGGATCTACACGGAGGCGGAAGTCGACGTGTACGTGAGGATGAAACGGGCGGAGCTGTACTGCCCCCGCCCGGTGCTGACTCACTACGATCACCAGAACAAGGACCGCTACAAAGTGGCCCTGACAAAGCCTGCCAAACAACTGTGC
		</sequence>
		<sequence>
			<taxon idref="SAT1/KEN/90/10_14/05/10.36413415469"/>
			ACCACATCGGCGGGTGAGGGTGCAGAGCCCGTGACCACCGACGCTTCACAGCACGGTGGTGGGCGCCGTGCCACTCGCAGGCAACACACTGACGTGTCTTTTCTCCTTGACCGGTTCACCCTGGTCGGGAAAACTGACAACAACAGACTGACACTGGACCTGCTCCAGACCAAGGAGAAAACACTGGTGGGCGCAATCCTGCGCGCTGCCACGTACTACTTCTCGGATCTGGAGGTGGCATGTGTTGGTACGAACAAGTGGGTTGGCTGGACACCGAACGGTGCACCAGAACTCAATGAGGTCGGCGACAATCCAGTCGTCTTCTCTCACAATGGGACCACACGCTTTGCTCTACCATACACCGCCCCTCACAGATGTCTTGCTACCGCCTACAACGGCGACTGCAAGTACAAGCCAAACGGTGAGGCACCGCGGGAACACGTTCGCGGGGACCTTGCAACACTCGCTGCACGCATTGCTAGCGAGACACACATTCCAACCACCTTCAACTACGGCAGGATCTACACGGAGGCGGAAGTCGACGTGTACGTGAGGATGAAACGGGCGGAGCTGTACTGCCCCCGCCCGGTGCTGACTCACTACGATCACCAGGACAAGGACCGCTACAAAGTGGCCCTGACAAAGCCTGCCAAACAACTGTGC
		</sequence>
		<sequence>
			<taxon idref="SAT1/KEN/93/10_14/05/10.36413415469"/>
			ACCACATCGGCGGGTGAGGGCGCAGAGCCCGTGACCACCGACGCTTCACAGCACGGTGGTGGGCGCCGTACCACTCGCAGGCAACACACTGACGTGTCCTTTCTCCTTGACCGGTTCACCCTGGTCGGGAAAACTGTCAACAACAGACTGACACTGGACCTGCTCCAGACCAAGGAGAAAGCACTGGTGGGCGCAATCCTGCGCGCTGCCACGTACTACTTCTCGGATCTGGAGGTGGCATGTGTTGGTACGAACAAGTGGGTTGGCTGGACACCGAACGGTGCACCAGAACTCAATGAGGTCGGCGACAATCCAGTCGTCTTCTCTCACAATGGGACCACGCGCTTTGCTCTACCATACACCGCCCCTCACAGATGTCTTGCTACCGCCTACAACGGCGACTGCAAGTACAAGCCAAACGGTGAGGCACCGCGGGAACACGTTCGCGGGGACCTTGCAACACTCGCTGCACGCATTGCTAGCGAGACACACATTCCAACCACTTTCAACTACGGCAGGATCTACACGGAGGCGGAAGTCGACGTGTACGTGAGGATGAAACGGGCGGAGCTGTACTGCCCCCGCCCGGTGCTGACTCACTACGATCACCAGGACAAGGACCGCTACAAAGTGGCCCTGACAAAGCCTGCCAAACAACTGTGC
		</sequence>
		<sequence>
			<taxon idref="SAT1/KEN/94/10_14/05/10.36413415469"/>
			ACCACATCGGCGGGTGAGGGTGCAGAGCCCGTGACCACCGACGCTTCACAGCACGGTGGTGGGCGCCGTGCCACTCGCAGGCAACACACTGACGTGTCCTTTCTCCTTGACCGGTTCACCCTGGTCGGGAAAACTGTCAACAACAGACTGACACTGGACCTGCTCCAGACCAAGGAGAAAGCACTGGTGGGCGCAATCCTGCGCGCTGCCACGTACTACTTCTCGGATCTGGAGGTGGCATGTGTTGGTACGAACAAGTGGGTTGGCTGGACACCGAACGGTGCACCAGAACTCAATGAGGTCGGCGACAATCCAGTCGTCTTCTCTCACAACGGGACCACACGCTTTGCTCTACCATACACCGCCCCTCACAGATGTCTTGCTACCGCCTACAACGGCGACTGCAAGTACAAGCCAAACGGTGAGGCACCGCGGGAACACGTTCGCGGGGACCTTGCAACACTCGCTGCACGCATTGCTAGCGAGACACACATTCCAACCACCTTCAACTACGGCAGGATCTACACGGAGGCGGAAGTCGACGTGTACGTGAGGATGAAACGGGCGGAGCTATACTGCCCCCGCCCGGTGCTGACTCACTACGATCACCAGAACAAGGACCGCTACAAAGTGGCCCTGACAAAGCCTGCCAAACAACTGTGC
		</sequence>
		<sequence>
			<taxon idref="SAT1/KEN/96/10_18/05/10.37508555784"/>
			ACCACATCGGCGGGTGAGGGTGCAGAGCCCGTGACCACCGACGCTTCACAGCACGGTGGTGGGCGCCGTGCCACTCGCAGGCAACACACTGACGTGTCTTTTCTCCTTGACCGGTTCACCCTGGTCGGGAAAACTGTCAACAACAGACTGACACTGGATCTGCTCCAGACCAAGGAGAAAGCACTGGTGGGCGCAATCCTGCGCGCTGCCACGTACTACTTCTCGGATCTGGAGGTGGCATGTGTTGGTACGAACAAGTGGGTTGGCTGGACACCGAACGGTGCACCAGAACTCAATGAGGTCGGCGACAATCCAGTCGTCTTCTCTCACAATGGGACCACACGCTTCGCTCTACCATACACCGCCCCTCACAGATGTCTTGCTACCGCCTACAACGGCGACTGCAAGTACAAGCCAAACGGTGAGGCACCGCGGGAACACGTTCGCGGGGACCTTGCAACACTCGCTGCACGCATTGCTAGCGAGACACACATTCCAACCACCTTCAACTACGGCAGGATCTACACGGAGGCGGAAGTCGACGTGTACGTGAGGATGAAACGGGCGGAGCTGTACTGCCCCCGCCCGGTGCTGACTCACTACGATCACCAGGGCAAGGACCGCTACAAAGTGGCCCTGACAAAGCCTGCCAAACAACTGTGC
		</sequence>
		<sequence>
			<taxon idref="SAT1/KEN/97/10_19/05/10.37782340862"/>
			ACCACATCGGCGGGTGAGGGTGCAGAGCCCGTGACCACCGACGCTTCACAGCACGGTGGTGGGCGCCGTGCCACTCGCAGGCAACACACTGACGTGTCCTTTCTCCTTGACCGGTTCACCCTGGTCGGGAAAACTGTCAACAACAGACTGACACTGGATCTGCTCCAGACCAAGGAGAAAGCACTGGTGGGCGCAATCCTGCGCGCTGCCACGTACTACTTCTCGGATCTGGAGGTGGCATGTGTTGGTACGAACAAGTGGGTTGGCTGGACACCGAACGGTGCACCAGAACTCAATGAGGTCGGCGACAATCCAGTCGTCTTCTCTCACAATGGGACCACACGCTTCGCTCTACCATACACTGCCCCTCACAGATGTCTTGCTACCGCCTACAACGGCGACTGCAAGTACAAGCCAAACGGTGAGGCACCGCGGGAACACGTTCGCGGGGACCTTGCAACACTCGCTGCACGCATTGCTAGCGAGACACACATTCCAACCACCTTCAACTACGGCAGGATCTACACGGAGGCGGAAGTCGACGTGTACGTGAGGATGAAACGGGCGGAGCTGTACTGCCCCCGCCCGGTGCTGACTCACTACGATCACCAGGGCAAGGACCGCTACAAAGTGGCCCTGACAAAGCCTGCCAAACAACTGTGC
		</sequence>
		<sequence>
			<taxon idref="SAT1/KEN/98/10_19/05/10.37782340862"/>
			ACCACATCGGCGGGTGAGGGTGCAGAGCCCGTGACCACCGACGCTTCACAGCACGGTGGTGGGCGCCGTGCCACTCGCAGGCAACACACTGACGTGTCCTTTCTCCTTGACCGGTTCACCCTGGTCGGGAAAACTGTCAACAACAGACTGACACTGGATCTGCTCCAGACCAAGGAGAAAGCACTGGTGGGCGCAATCCTGCGCGCTGCCACGTACTACTTCTCGGATCTGGAGGTGGCATGTGTTGGTACGAACAAGTGGGTTGGCTGGACACCGAACGGTGCACCAGAACTCAATGAGGTCGGCGACAATCCAGTCGTCTTCTCTCACAATGGGACCACACGCTTCGCTCTACCATACACTGCCCCTCACAGATGTCTTGCTACCGCCTACAACGGCGACTGCAAGTACAAGCCAAACGGTGAGGCACCGCGGGAACACGTTCGCGGGGACCTTGCAACACTCGCTGCACGCATTGCTAGCGAGACACACATTCCAACCACCTTCAACTACGGCAGGATCTACACGGAGGCGGAAGTCGACGTGTACGTGAGGATGAAACGGGCGGAGCTGTACTGCCCCCGCCCGGTACTGACTCACTACGATCACCAGGGCAAGGACCGCTACAAAGTGGCCCTGACAAAGCCTGCCAAACAACTGTGC
		</sequence>
		<sequence>
			<taxon idref="SAT1/KEN/101/10_19/01/10.04928131417"/>
			ACCACATCGGCGGGTGAGGGTGCAGAGCCCGTGACCACCGACGCTTCACAGCACGGTGGTGGGCGCCGTGTCACTCGCAGGCAACACACTGACGTGTCCTTTCTCCTTGACCGGTTCACCCTGGTCGGGAAAACTGTCAACAACAGACTGACACTGGACCTGCTCCAGACCAAGGAGAAAGCACTGGTGGGCGCAATCCTGCGCGCTGCCACGTACTACTTCTCGGATCTGGAGGTGGCATGTGTTGGTACGAACAAGTGGGTTGGCTGGACACCGAACGGTGCACCAGAACTCAATGAGGTCGGCGACAATCCAGTCGTCTTCTCTCACAATGGGACCACACGCTTTGCTCTACCATACACCGCCCCTCACAGATGTCTTGCTACCGCCTACAACGGCGACTGCAAGTACAAGCCAAACGGTGAGGCACCGCGGGAACACGTTCGCGGGGACCTTGCAACACTCGCTGCACGCATTGCTAGCGAGACACACATTCCAACCACCTTCAACTACGGCAGGATCTACACGGAGGCGGAAGTCGACGTGTACGTGAGGATGAAACGGGCGGAGCTGTACTGCCCCCGCCCGGTGCTGACTCACTACGATCACCAGGGCAAGGACCGCTACAAAGTGGCCCTGACAAAGCCTGCCAAACAACTGTGC
		</sequence>
		<sequence>
			<taxon idref="SAT1/KEN/102/10_19/05/10.37782340862"/>
			ACCACATCGGCGGGTGAGGGTGCAGAGCCCGTGACCACCGACGCTTCACAGCACGGTGGTGGGCGCCGTGCCACTCGCAGGCAACACACTGACGTGTCCTTTCTCCTTGACCGGTTCACCCTGGTCGGGAAAACTGTCAACAACAGACTGACACTGGACCTGCTCCAGACCAAGGAGAAAGCACTGGTGGGCGCAATCCTGCGCGCTGCCACGTACTACTTCTCGGATCTGGAGGTGGCATGTGTTGGTACGAACAAGTGGGTTGGCTGGACACCGAACGGTGCACCAGAACTCAATGAGGTCGGCGACAATCCAGTCGTCTTCTCTCACAATGGGACCACGCGCTTTGCTCTACCATACACCGCCCCTCACAGATGTCTTGCTACCGCCTACAACGGCGACTGCAAGTACAAGCCAAACGGTGAGGCACCGCGGGAACACGTTCGCGGGGACCTTGCAACACTCGCTGCACGCATTGCTAGCGAGACACACATTCCAACCACCTTCAACTACGGCAGGATCTACACGGAGGCGGAAGTCGACGTGTACGTGAGGATGAAACGGGCGGAGCTGTACTGCCCCCGTCCGGTGCTGACTCACTACGATCACCAGGGAAAGGACCGCTACAAAGTGGCCCTGACAAAGCCTGCCAAACAACTGTGC
		</sequence>
		<sequence>
			<taxon idref="SAT1/KEN/103/10_19/05/10.37782340862"/>
			ACCACATCGGCGGGTGAGGGTGCAGAGCCCGTGACCACCGACGCTTCACAGCACGGTGGCGGGCGCCGTGCCACTCGCAGGCAACACACTGACGTGTCCTTTCTCCTTGACCGGTTCACCCTGGTCGGGAAAACTGTCAACAACAGACTGACACTGGACCTGCTCCAGACCAAGGAGAAAGCACTGGTGGGCGCAATCCTGCGCGCTGCCACGTACTACTTCTCGGATCTGGAGGTGGCATGTGTTGGTACGAACAAGTGGGTTGGCTGGACACCGAACGGTGCACCAGAACTCAATGAGGTCGGCGACAACCCAGTCGTCTTCTCTCACAATGGGACCACACGCTTTGCTCTACCATACACCGCCCCTCACAGATGTCTTGCTACCGCCTACAACGGCGACTGCAAGTACAAGCCAAACGGTGAGGCACCGCGGGAACACGTTCGCGGGGACCTTGCAACACTCGCTGCACGCATTGCTAGCGAGACACGCATTCCAACCACCTTCAACTACGGCAGGATCTACACGGAGGCGGAAGTCGACGTGTACGTGAGAATGAAACGGGCGGAGCTGTACTGCCCCCGCCCGGTGCTGACTCACTACGATCACCAGGACAAGGACCGCTACAAAGTGGCCCTGACAAAGCCTGCCAAACAACTGTGC
		</sequence>
		<sequence>
			<taxon idref="SAT1/KEN/104/10_19/05/10.37782340862"/>
			ACCACATCGGCGGGTGAGGGTGCAGAGCCCGTGACCACCGACGCTTCACAGCACGGTGGTGGGCGCCGTGCCACTCGCAGGCAACACACTGACGTGTCTTTTCTCCTTGACCGGTTCACCCTGGTCGGGAAAACTGACAACAACAGACTGACACTGGACCTGCTCCAGACCAAGGAGAAAGCACTGGTGGGCGCAATCCTGCGCGCTGCCACGTACTACTTCTCGGATCTGGAGGTGGCATGTGTTGGTACGAACAAGTGGGTTGGCTGGACACCGAACGGTGCACCAGAACTCAATGAGGTCGGCGACAATCCAGTCGTCTTCTCTCACAATGGGACCACACGCTTTGCTCTACCATACACCGCCCCTCACAGATGTCTTGCTACCGCCTACAACGGCGACTGCAAGTACAAGCCAAACGGTGAGGCACCGCGGGAACACGTTCGCGGGGACCTTGCAACACTCGCTGCACGCATTGCTAGCGAGACACACATTCCAACCACCTTCAACTACGGCAGGATCTACACGGAGGCGGAAGTCGACGTGTACGTGAGGATGAAACGGGCGGAGCTGTACTGCCCCCGCCCGGTGCTGACTCACTACGATCACCACGACAAGGACCGCTACAAAGTGGCCCTGACAAAGCCTGCCAAACAACTGTGC
		</sequence>
		<sequence>
			<taxon idref="SAT1/KEN/105/10_21/05/10.3832991102"/>
			ACCACATCGGCGGGTGAGGGTGCAGAGCCCGTGACCACCGACGCTTCACAGCACGGTGGTGGGCGCCGTGCCACTCGCAGGCAACACACTGACGTGTCTTTTCTCCTTGACCGGTTCACCCTGGTCGGGAAAACTGACAACAACAGACTGACACTGGACCTGCTCCAGACCAAGGAGAAAGCACTGGTGGGCGCAATCCTGCGCGCTGCCACGTACTACTTCTCGGATCTGGAGGTGGCATGTGTTGGTACGAACAAGTGGGTTGGCTGGACACCGAACGGTGCACCAGAACTCAATGAGGTCGGCGACAATCCAGTCGTCTTCTCTCACAATGGGACCACACGCTTTGCTCTACCATACACCGCCCCTCACAGATGTCTTGCTACCGCCTACAACGGCGACTGCAAGTACAAGCCAAACGGTGAGGCACCGCGGGAACACGTTCGCGGGGACCTTGCAACACTCGCTGCACGCATTGCTACCGAGACACACATTCCAACCACCTTCAACTACGGCAGGATCTACACGGAGGCGGAAGTCGACGTGTACGTGAGGATGAAACGGGCGGAGCTGTACTGCCCCCGCCCGGTGCTGACTCACTACGATCACCACGACAAGGACCGCTACAAAGTGGCCCTGACAAAGCCTGCCAAACAACTGTGC
		</sequence>
		<sequence>
			<taxon idref="SAT1/KEN/106/10_24/05/10.39151266256"/>
			ACCACATCGGCGGGTGAGGGTGCAGAGCCCGTGACCACCGACGCTTCACAGCACGGTGGTGGGCGCCGTGCCACTCGCAGGCAACACACTGACGTGTCTTTTCTCCTTGACCGGTTCACCCTGGTCGGGAAAACTGACAACAACAGACTGACACTGGACCTGCTCCAGACCAAGGAGAAAGCACTGGTGGGCGCAATCCTGCGCGCTGCCACGTACTACTTCTCGGATCTGGAGGTGGCATGTGTTGGTACGAACAAGTGGGTTGGCTGGACACCGAACGGTGCACCAGAACTCAATGAGGTCGGCGACAATCCAGTCGTCTTCTCTCACAATGGGACCACACGCTTTGCTCTACCATACACCGCCCCTCACAGATGTCTTGCTACCGCCTACAACGGCGACTGCAAGTACAAGCCAAACGGTGAGGCACCGCGGGAACACGTTCGCGGGGACCTTGCAACACTCGCTGCACGCATTGCTAGCGAGACACACATTCCAACCACCTTCAACTACGGCAGGATCTACACGGAGGCGGAAGTCGACGTGTACGTGAGGATGAAACGGGCGGAGCTGTACTGCCCCCGCCCGGTGCTGACTCACTACGATCACCAGGACAAGGACCGCTACAAAGTGGCCCTGACAAAGCCTGCCAAACAACTGTGC
		</sequence>
		<sequence>
			<taxon idref="SAT1/KEN/107/10_24/05/10.39151266256"/>
			ACCACATCGGCGGGTGAGGGTGCAGAGCCCGTGACCACCGACGCTTCACAGCACGGTGGTGGGCGCCGTGCCACTCGCAGGCAACACACTGACGTGTCCTTTCTCCTTGACCGGTTCACCCTGGTCGGGAAAACTGTCAACAACAGACTGACACTGGACCTGCTCCAGACCAAGGAGAAAGCACTGGTGGGCGCAATCCTGCGCGCTGCCACGTACTACTTCTCGGATCTGGAGGTGGCATGTGTTGGTACGAACAAGTGGGTTGGCTGGACACCGAACGGTACACCAGAACTCAATGAGGTCGGCGACAATCCAGTCGTCTTCTCTCACAATGGGACCACACGCTTTGCTCTACCATACACTGCCCCTCACAGATGTCTTGCTACCGCCTACAACGGCGACTGCAAGTACAAGCCAAACGGTGAGGCACCGCGGGAACACGTTCGCGGGGACCTTGCAACACTCGCTGCACGCATTGCTAGCGAGACACACATTCCAACCACCTTTAACTACGGCAGGATCTACACGGAGGCGGAAGTCGACGTGTACGTGAGGATGAAACGGGCGGAGCTGTACTGCCCCCGCCCGGTGCTGACTCACTACGATCACCAGGACAGGGACCGCTACAAAGTGGCCCTGACAAAGCCTGCCAAACAACTGTGC
		</sequence>
		<sequence>
			<taxon idref="SAT1/KEN/109/10_24/05/10.39151266256"/>
			ACCACATCGGCGGGTGAGGGTGCAGAGCCCGTGACCACCGACGCTTCACAGCACGGTGGTGGGCGCCGTGCCACTCGCAGGCAGCACACTGACGTGTCCTTTCTCCTTGACCGGTTCACCCTGGTCGGGAAAACTGTCAACAACAGACTGACACTGGACCTGCTCCAGACCAAGGAGAAAGCACTGGTGGGCGCAATCCTGCGCGCTGCCACGTACTACTTCTCGGATCTGGAGGTGGCATGTGTTGGTACGAACAAGTGGGTTGGCTGGACACCGAACGGTGCACCAGAACTCAATGAGGTCGGCGACAATCCAGTCGTCTTCTCTCACAATGGGACTACACGCTTTGCTCTACCATACACTGCCCCTCACAGATGTCTTGCTACCGCCTACAACGGCGACTGCAAGTACAAGCCAAACGGTGAGGCACCGCGGGAACACGTTCGCGGGGACCTTGCAACACTCGCTGCACGCATCGCTAGCGAGACACACATTCCAACCACCTTCAACTACGGCAGGATCTACACGGAGGCGGAAGTCGACGTGTACGTGAGGATGAAACGGGCGGAGCTGTACTGCCCCCGCCCGGTGCTGACTCACTACGATCACCAGGACAGGGACCGCTACAAAGTGGCCCTGACAAAGCCTGCCAAACAACTGTGC
		</sequence>
		<sequence>
			<taxon idref="SAT1/KEN/110/10_26/05/10.39698836413"/>
			ACCACATCGGCGGGTGAGGGTGCAGAGCCCGTGACCACCGACGCTTCACAGCACGGTGGTGGGCGCCGTGCCACTCGCAGGCAGCACACTGACGTGTCCTTTCTCCTTGACCGGTTCACCCTGGTCGGGAAAACTGTCAACAACAGACTGACACTGGACCTGCTCCAGACCAAGGAGAAAGCACTGGTGGGCGCAATCCTGCGCGCTGCCACGTACTACTTCTCGGATCTGGAGGTGGCATGTGTTGGTACGAACAAGTGGGTTGGCTGGACACCGAACGGTGCACCAGAACTCAATGAGGTCGGCGACAATCCAGTCGTCTTCTCTCACAATGGGACTACACGCTTTGCTCTACCATACACTGCCCCTCACAGATGTCTTGCTACCGCCTACAACGGCGACTGCAAGTACAAGCCAAACGGTGAGGCACCGCGGGAACACGTTCGCGGGGACCTTGCAACACTCGCTGCACGCATCGCTAGCGAGACACACATTCCAACCACCTTCAACTACGGCAGGATCTACACGGAGGCGGAAGTCGACGTGTACGTGAGGATGAAACGGGCGGAGCTGTACTGCCCCCGCCCGGTGCTGACTCACTACGATCACCAGGACAGGGACCGCTACAAAGTGGCCCTGACAAAGCCTGCCAAACAACTGTGC
		</sequence>
		<sequence>
			<taxon idref="SAT1/KEN/111/10_30/01/10.07939767283"/>
			ACCACATCGGCGGGTGAGGGTGCAGAGCCCGTGACCACCGACGCTTCACAGTACGGTGGTGGGCGCCGTGCCACTCGCAGGCAACACACTGACGTGTCCTTTCTCCTTGACCGGTTCACCCTGGTCGGGAAAACTGTCAACAACAGACTGACACTGGACCTGCTCCAGACCAAGGAGAAAGCACTGGTGGGCGCAATCCTGCGCGCTGCCACGTACTACTTCTCGGATCTGGAGGTGGCATGTGTTGGTACGAACAAGTGGGTTGGCTGGACACCGAACGGTGCACCAGAACTCAATGAGGTCGGCGACAATCCAGTCGTCTTCTCTCACAATGGGACCACACGCTTTGCTCTACCATACACCGCCCCTCACAGATGTCTTGCTACCGCCTACAACGGCGACTGCAAGTACAAGCCAAACGGTGAGGCACCGCGGGAACACGTTCGCGGGGACCTTGCAACACTCGCTGCACGCATTGCTAGCGAGACACACATTCCAACCACCTTCAACTACGGCAGGATCTACACGGAGGCGGAAGTCGACGTGTACGTGAGGATGAAACGGGCGGAGCTGTACTGCCCCCGTCCGGTGCTGACTCACTACGATCACCAGAACAAGGACCGCTACAAAGTGGCCCTGACAAAGCCTGCCAAACAACTGTGC
		</sequence>
		<sequence>
			<taxon idref="SAT1/KEN/112/10_27/05/10.39972621492"/>
			ACCACATCGGCGGGTGAGGGTGCAGAGCCCGTGACCACCGACGCTTCACAGCACGGTGGTGGGCGCCGTGCCACTCGCAGGCAACACACTGACGTGTCCTTTCTCCTTGACCGGTTCACCCTGGTCGGGAAAACTGTCAACAACAGACTGACACTGGACCTGCTCCAGACCAAGGAGAAAGCACTGGTGGGCACAATCCTGCGCGCTGCCACGTACTACTTCTCGGATCTGGAGGTGGCATGTGTTGGTACGAACAAGTGGGTTGGCTGGACACCGAACGGTGCACCAGAACTCAATGAGGTCGGCGACAATCCAGTCGTCTTCTCTCACAATGGGACCACACGCTTTGCTCTACCATACACCGCCCCTCACAGATGTCTTGCTACCGCCTACAACGGCGACTGCAAGTACAAGCCAAACGGTGTGGCACCGCGGGAACACGTTCGCGGGGACCTTGCAACACTCGCTGCACGCATTGCTAGCGAGACACACATTCCAACCACCTTCAACTACGGTAGGATCTACACGGAGGCGGAAGTCGACGTGTACGTGAGGATGAAACGGGCGGAGCTGTACTGCCCCCGCCCGGTGCTGACTCACTACGACCACCAGGGCAAGGACCGCTACAAAGTGGCCCTGACAAAGCCTGCCAAACAACTGTGC
		</sequence>
		<sequence>
			<taxon idref="SAT1/KEN/113/10_27/05/10.39972621492"/>
			ACCACATCGGCGGGTGAGGGTGCAGAGCCCGTGACCACCGACGCTTCACAGCACGGTGGTGGGCGCCGTGCCACTCGCAGGCAACACACTGACGTGTCCTTTCTCCTTGACCGGTTCACCCTGGTCGGGAAAACTGACAACAACAGACTGACACTGGACCTGCTCCAGACCAAGGAGAAAGCACTGGTGGGCGCAATCTTGCGCGCTGCCACGTACTACTTCTCGGATCTGGAGGTGGCATGTGTTGGTACGAACAAGTGGGTTGGCTGGACACCGAACGGTGCACCAGAACTCAATGAGGTCGGCGACAATCCAGTCGTCTTCTCTCACAATGGGACCACACGCTTTGCTCTACCATACACCGCCCCTCACAGATGTCTTGCTACCGCCTACAACGGCGACTGCAAGTACAAGCCAAACGGTGAGGCACCGCGGGAACACGTTCGCGGGGACCTTGCAACACTCGCTGCACGCATTGCTAGCGAGACACACATTCCAACCACCTTCAACTACGGCAGGATCTACACGGAGGCGGAAGTCGACGTGTACGTGAGGATGAAACGGGCGGAGCTGTACTGCCCCCGCCCGGTGCTGACTCACTACGATCACCAGGACAAGGACCGCTACAAAGTGGCCCTGACAAAGCCTGCCAGACAACTGTGC
		</sequence>
		<sequence>
			<taxon idref="SAT1/KEN/114/10_27/05/10.39972621492"/>
			ACCACATCGGCGGGTGAGGGTGCAGAGCCCGTGACCACCGACGCTTCACAGCACGGTGGTGGGCGCCGTGCCACCCGCAGGCAACACACTGACGTGTCCTTTCTCCTTGACCGGTTCACCCTGGTCGGGAAAACTGTCAACAACAGACTGACACTGGACCTGCTCCAGACCAAGGAGAAAGCACTGGTGGGCGCAATCCTGCGCGCTGCCACGTACTACTTCTCGGATCTGGAGGTGGCATGTGTTGGTACGAACAAGTGGGTTGGCTGGACACCGAACGGTGCACCAGAACTCAATGAGGTCGGCGACAATCCAGTCGTCTTCTCTCACAATGGGACCACACGCTTTGCTCTACCATACACCGCCCCTCACAGATGTCTTGCTACCGCCTACAACGGCGACTGCAAGTACAAGCCAAACGGTGAGGCACCGCGGGAACACGTTCGCGGGGACCTTGCAACACTCGCTGCACGCATTGCTAGCGAGACACACATTCCAACCACCTTCAACTACGGCAGGATCTACACGGAGGCGGAAGTCGACGTGTACGTGAGGATGAAACGGGCGGAGCTGTACTGCCCCCGCCCGGTGCTGACTCACTACGATCACCAGGGCAAGGACCGCTACAAAGTGGCCCTGACAAAGCCTGCCAAACAACTGTGC
		</sequence>
		<sequence>
			<taxon idref="SAT1/KEN/115/10_06/06/10.42710472279"/>
			ACCACATCGGCGGGTGAGGGTGCAGAGCCCGTGACCACCGACGCTTCACAGCACGGTGGTGGGCGCCGTGCCACTCGCAGGCAACACACTGACGTGTCCTTTCTCCTTGACCGGTTCACCCTGGTCGGGAAAACTGTCAACAACAGACTGACACTGGATCTGCTCCAGACCAAGGAGAAAGCACTGGTGGGCGCAATCCTGCGCGCTGCCACGTACTACTTCTCGGATCTGGAGGTGGCATGTGTTGGTACGAACAAGTGGGTTGGCTGGACACCGAACGGTGCACCAGAACTCAATGAGGTCGGCGACAATCCAGTCGTCTTCTCTCACAATGGGACCACACGTTTCGCTCTACCATACACTGCCCCTCACAGATGTCTTGCTACCGCCTACAACGGCGACTGCAAGTATAAGCCAAACGGTGAGGCACCGCGGGAACACGTTCGCGGGGACCTTGCAACACTCGCTGCACGCATTGCTAGCGAGACACACATTCCAACCACCTTCAACTACGGCAGGATCTACACGGAGGCGGAAGTCGACGTGTACGTGAGGATGAAACGGGCGGAGCTGTACTGCCCCCGCCCGGTGCTGACTCACTACGATCACCAGGACAGGGACCGCTACAAAGTGGCCCTGACAAAGCCTGCCAAACAACTGTGC
		</sequence>
		<sequence>
			<taxon idref="SAT1/KEN/116/10_28/06/10.48733744011"/>
			ACCACATCGGCGGGTGAGGGTGCAGAGCCCGTGACCACCGACGCTTCACAGCACGGTGGTGGGCGCCGTGCCACTCGCAGGCAACACACTGACGTGTCCTTTCTCCTTGACCGGTTCACCCTGGTCGGGAAAACTGTCAACAACAGACTGACACTGGACCTGCTCCAGACCAAGGAGAAAGCACTGGTGGGCGCAATCCTGCGCGCTGCCACGTACTACTTCTCGGATCTGGAGGTGGCATGTATTGGTACGAACAAGTGGGTTGGCTGGACACCGAACGGTGCACCAGAACTCAATGAGGTCGGCGACAATCCAGTCGTCTTCTCTCACAATGGGACCACACGCTTTGCTCTACCATACACCGCCCCTCACAGATGTCTTGCTACCGCCTACAACGGCGACTGCAAGTACAAGCCAAACAGTGAGGCACCGCGGGAACACGTTCGCGGGGACCTTGCAACACTCGCTGCACGCATTGCTAGCGAGACACACATTCCAACCACCTTCAACTACGGCAGGATCTACACGGAGGCGGAAGTCGACGTGTACGTGAGGATGAAACGGGCGGAGCTGTACTGCCCCCGTCCGGTGCTGACTCACTACGATCACCAGAACAAGGACCGCTACAAAGTGGCCCTGACAAAGCCTGCCAAACAACTGTGC
		</sequence>
		<sequence>
			<taxon idref="SAT1/KEN/118/10_13/08/10.61327857632"/>
			ACCACATCGGCGGGTGAGGGTGCAGAGCCCGTGACCACCGACGCTTCACAGCACGGTGGTGGGCGCCGTGCCACTCGCAGGCAACACACTGACGTGTCCTTTCTCCTTGACCGGTTCACCCTGGTCGGGAAAACTGTCAACAACAGACTGACACTGGATCTGCTCCAGACCAAGGAGAAAGCACTGGTGGGCGCAATCCTGCGCGCTGCCACGTACTACTTCTCGGATCTGGAGGTGGCATGTGTTGGTACGAACAAGTGGGTTGGCTGGACACCGAACGGTGCACCAGAACTCAATGAGGTCGGCGACAATCCAGTCGTCTTCTCTCACAATGGGACCACACGCTTCGCTCTACCATACACTGCCCCTCACAGATGTCTTGCTACCGCCTACAACGGCGACTGCAAGTACAAGCCAAACGGTGAGGCACCGCGGGAACACGTTCGCGGGGACCTTGCAACACTCGCTGCACGCATTGCTAGCGAGACACACATTCCAACCACCTTCAACTACGGCAGGATCTACACGGAGGCGGAAGTCGACGTGTACGTGAGGATGAAACGGGCGGAGCTGTACTGCCCCCGCCCGGTGCTGACTCACTACGATCACCAGGGCAAGGACCGCTACAAAGTGGCCCTGACAAAGCCTGCCAAACAACTGTGC
		</sequence>
		<sequence>
			<taxon idref="SAT1/KEN/119/10_25/08/10.64613278576"/>
			ACCACATCGGCGGGTGAGGGTGCAGAGCCCGTGACCACCGACGCTTCACAGCACGGTGGTGGGCGCCGTGCCACTCGCAGGCAACACACTGACGTGTCCTTTCTCCTTGACCGGTTCACCCTGGTCGGGAAAACTGTCAACAACAGACTGACACTGGATCTGCTCCAGACCAAGGAGAAAGCACTGGTGGGCGCAATCCTGCGCGCTGCCACGTACTACTTCTCGGATCTGGAGGTGGCATGTGTTGGTACGAACAAGTGGGTTGGCTGGACACCGAACGGTGCACCAGAACTCAATGAGGTCGGCGACAATCCAGTCGTCTTCTCTCACAATGGGACCACACGCTTCGCTCTACCATACACTGCCCCTCACAGATGTCTTGCTACCGCCTACAACGGCGACTGCAAGTACAAGCCAAACGGTGAGGCACCGCGGGAACACGTTCGCGGGGACCTTGCAACACTCGCTGCACGCATTGCTAGCGAGACACACATTCCAACCACCTTCAACTACGGCAGGATCTACACGGAGGCGGAAGTCGACGTGTACGTGAGGATGAAACGGGCGGAGCTGTACTGCCCCCGCCCGGTGCTGACTCACTACGATCACCAGGGCAAGGACCGCTACAAAGTGGCCCTGACAAAGCCTGCCAAACAACTGTGC
		</sequence>
		<sequence>
			<taxon idref="SAT1/KEN/120/10_05/02/10.09582477755"/>
			ACCACATCGGCGGGTGAGGGTGCAGAGCCCGTGACCACCGACGCTTCACAGCACGGTGGTGGGCGCCGTGCCACTCGCAGGCAACACACTGACGTGTCCTTTCTCCTTGACCGGTTCACCCTGGTCGGGAAAACTGTCAACAACAGACTGACACTGGATCTGCTCCAGACCAAGGAGAAAGCACTGGTGGGCGCAATCCTGCGCGCTGCCACGTACTACTTCTCGGATCTGGAGGTGGCATGTGTTGGCACGAACAAGTGGGTTGGCTGGACACCGAACGGTGCACCAGAACTCAATGAGGTCGGCGACAATCCAGTCGTCTTCTCTCACAATGGGACCACACGCTTCGCTCTACCATACACTGCCCCTCACAGATGTCTTGCTACCGCCTACAACGGCGACTGCAAGTACAAGCCAAACGGTGAGGCACCGCGGGAACACGTTCGCGGGGACCTTGCAACACTCGCTGCACGCATTGCTAGCGAGACACACATTCCAACCACCTTCAACTACGGCAGGATCTACACGGAGGCGGAAGTCGACGTGTACGTGAGAATGAAACGGGCGGAGCTGTACTGCCCCCGCCCGGTGCTGACTCACTACGATCACCAGGGCAAGGACCGCTACAAAGTGGCCCTGACAAAGCCTGCCAAACAACTGTGC
		</sequence>
		<sequence>
			<taxon idref="SAT1/KEN/121/10_03/09/10.67077344285"/>
			ACCACATCGGCGGGTGAGGGTGCAGAGCCCGTGACCACCGACGCTTCACAGCACGGTGGTGGGCGCCGTGCCACTCGCAGGCAACACACTGATGTGTCCTTTCTCCTTGACCGGTTCACCCTGGTCGGGAAAACTGACAACAACAGACTGACACTGGACCTGCTCCAGACCAAGGAGAAAGCACTGGTGGGCGCAATCCTGCGCGCTGCCACGTACTACTTCTCGGATCTGGAGGTGGCATGTGTTGGTACGAACAAGTGGGTTGGCTGGACACCGAACGGTGCACCAGAACTCAATGAGGTCGGCGACAATCCAGTCGTCTTCTCTCACAATGGGACCACACGCTTTGCTCTACCATACACCGCCCCTCACAGATGTCTTGCTACCGCCTACAACGGCGACTGCAAGTACAAGCCAAACGGTGAGGCACCGCGGGAACACGTTCGCGGGGACCTTGCAACACTCGCTGCACGCATTGCTAGCGAGACACACATTCCAACCACCTTCAACTACGGCAGGATCTACACGGAGGCGGAAGTCGACGTGTACGTGAGGATGAAACGGGCGGAGCTGTACTGCCCCCGCCCGGTGCTGACTCACTACGATCACCAGGACAGGGACCGCTACAAAGTGGCCCTGACAAAGCCTGCCAAACAACTGTGC
		</sequence>
		<sequence>
			<taxon idref="SAT1/KEN/122/10_21/02/10.13963039014"/>
			ACCACATCGGCGGGTGAGGGTGCAGAGCCCGTGACCACCGACGCTTCACAGCACGGTGGTGGGCGCCGTACCACTCGCAGGCAACACACTGACGTGTCCTTTCTCCTTGACCGGTTCACCCTGGTCGGGAAAACCGTCAACAACAGACTGACACTGGACCTGCTCCAGACCAAGGAGAAAGCACTGGTGGGCGCAATCCTGCGCGCTGCCACGTACTACTTCTCGGATCTGGAGGTGGCATGTGTTGGTACGAACAAGTGGGTTGGCTGGACACCGAACGGTGCACCAGAACTCAATGAGGTCGGCGACAATCCAGTCGTCTTCTCTCACAATGGGACCACGCGCTTTGCTCTACCATACACCGCCCCTCACAGATGTCTTGCTACCGCCTACAACGGCGACTGCAAGTACAAGCCAAACGGTGAGGCACCGCGGGAACACGTTCGCGGGGACCTTGCAACACTCGCTGCACGCATTGCTAGCGAGACACACATTCCAACCACCTTCAACTACGGCAGGATCTACACGGAGGCGGAAGTCGACGTGTACGTGAGGATGAAACGGGCGGAGCTGTACTGCCCCCGCCCGGTGCTGACTCACTACGATCACCAGGACAAGGACCGCTACAAAGTGGCCCTGACAAAGCCTGCCAAACAACTGTGC
		</sequence>
		<sequence>
			<taxon idref="SAT1/KEN/123/10_24/02/10.14784394251"/>
			ACCACATCGGCGGGTGAGGGTGCAGAGCCCGTAACCACCGACGCTTCACAGCACGGTGGTGGGCGCCGTGCCACTCGCAGACAACACACTGACGTGTCCTTTCTCCTTGACCGGTTCACCCTGGTCGGGAAAACTGTCAACAACAGACTGACACTGGACCTGCTCCAGACCAAGGAGAAAGCACTGGTGGGCGCAATCCTGCGCGCTGCCACGTACTACTTCTCGGATCTGGAGGTGGCATGTGTTGGTACGAACAAGTGGGTTGGCTGGACACCGAACGGTGCACCAGAACTCAATGAGGTCGGCGACAATCCAGTCGTCTTCTCTCACAACGGGACCACACGCTTTGCTCTACCATACACTGCCCCTCACAGATGTCTTGCTACCGCCTACAACGGCGACTGCAAGTACAAGCCAAACGGTGAGGCACCGCGGGAACACGTTCGCGGGGACCTTGCAACACTCGCTGCACGCATTGCTAGCGAGACACACATTCCAACCACCTTCAACTACGGCAGGATCTACACGGAGGCGGAAGTCGACGTGTACGTGAGGATGAAACGGGCGGAGCTGTACTGCCCCCGCCCGGTGCTGACTCACTACGATCACCAGGACAGGGACCGCTACAAGGTGGCCCTGACAAAGCCTGCCAAACAACTGTGC
		</sequence>
		<sequence>
			<taxon idref="SAT1/KEN/124/10_04/03/10.1697467488"/>
			ACCACATCGGCGGGTGAGGGTGCAGAGCCCGTGACCACCGACGCTTCACAGCACGGTGGTGGGCGCCGTGCCACTCGCAGGCAACACACTGACGTGTCCTTTCTCCTTGACCGGTTCACCCTGGTCGGGAAAACTGTCAACAACAGACTGACACTGGACCTGCTCCAGACCAAGGAGAAAGCACTGGTGGGCGCAATCCTGCGCGCTGCCACGTACTACTTCTCGGATCTGGAGGTGGCATGTGTTGGCACGAACAAGTGGGTTGGCTGGACACCGAACGGTGCACCAGAACTCAATGAGGTCGGCGACAATCCAGTCGTCTTCTCTCACAATGGGACCACACGCTTTGCTCTACCATACACTGCCCCCCACAGATGTCTTGCTACCGCCTACAACGGCGACTGCAAGTACAAGCCAAACGGTGAGGCACCGCGGGAACACGTTCGCGGGGACCTTGCAACACTCGCTGCACGCATTGCTAGCGAGACACACATTCCAACCACCTTCAACTACGGCAGGATCTACACGGAGGCGGAAGTCGACGTGTACGTGAGGATGAAACGGGCGGAGCTGTACTGCCCCCGCCCGGTGCTGACTCACTACGATCACCAGGACAGGGACCGCTACAAAGTGGCCCTGACAAAGCCTGCCAAACAACTGTGT
		</sequence>
		<sequence>
			<taxon idref="SAT1/KEN/125/10_04/03/10.1697467488"/>
			ACCACATCGGCGGGTGAGGGTGCAGAGCCCGTGACCACCGACGCTTCACAGCACGGTGGTGGGCGCCGTGCCACTCGCAGGCAACACACTGACGTGTCCTTTCTCCTTGACCGGTTCACCCTGGTCGGGAAAACTGTCAACAACAGACTGACACTGGACCTGCTCCAGACCAAGGAGAAAGCACTGGTGGGCGCAATCTTGCGCGCTGCCACGTACTACTTCTCGGATCTGGAGGTGGCATGTGTTGGTACGAACAAGTGGGTTGGCTGGACACCGAACGGTGCACCAGAACTCAATGAGGTCGGCGACAATCCAGTCGTCTTCTCTCACAATGGGACCACACGCTTTGCTCTACCATACACCGCCCCTCACAGATGTCTTGCTACCGCCTACAACGGCGACTGCAAGTACAAGCCAAACGGTGAGGCACCGCGGGAACACGTTCGCGGGGACCTTGCAACACTCGCTGCACGCATTGCTAGTGAGACACACATTCCAACCACCTTTAACTACGGCAGGATCTACACGGAGGCGGAAGTCGACGTGTACGTGAGGATGAAACGGGCGGAGCTGTACTGCCCCCGCCCGGTGCTGACTCACTACGATCACCAGGACAAGGACCGCTACAAAGTGGCCCTGACAAAGCCTGCCAAACAACTGTGC
		</sequence>
		<sequence>
			<taxon idref="SAT1/KEN/126/10_10/03/10.18617385352"/>
			ACCACATCGGCGGGTGAGGGTGCAGAGCCCGTGACCACCGACGCTTCACAGCACGGTGGTGGGCGCCGTGCCACTCGCAGGCAACACACTGACGTGTCCTTTCTCCTTGACCGGTTCACCCTGGTCGGGAAAACTGTCAACAACAGACTGACACTGGACCTGCTCCAGACCAAGGAGAAAGCACTGGTGGGCGCAATCTTGCGCGCTGCCACGTACTACTTCTCGGATCTGGAGGTGGCATGTGTTGGTACGAACAAGTGGGTTGGCTGGACACCGAACGGTGCACCAGAACTCAATGAGGTCGGCGACAATCCAGTCGTCTTCTCTCACAATGGGACCACACGCTTTGCTCTACCATACACCGCCCCTCACAGATGTCTTGCTACCGCCTACAACGGCGACTGCAAGTACAAGCCAAACGGTGAGGCACCGCGGGAACACGTTCGCGGGGACCTTGCAACACTCGCTGCACGCATTGCTAGTGAGACACACATTCCAACCACCTTTAACTACGGCAGGATCTACACGGAGGCGGAAGTCGACGTGTACGTGAGGATGAAACGGGCGGAGCTGTACTGCCCCCGCCCGGTGCTGACTCACTACGATCACCAGGACAAGGACCGCTACAAAGTGGCCCTGACAAAGCCTGCCAAACAACTGTGC
		</sequence>
		<sequence>
			<taxon idref="SAT1/KEN/128/10_11/03/10.18891170431"/>
			ACCACATCGGCGGGTGAGGGTGCAGAGCCCGTGACCACCGACGCTTCACAGCACGGTGGTGGGCGCCGTGCCACTCGCAGGCAACACACTGACGTGTCCTTTCTCCTTGACCGGTTCACCCTGGTCGGGAAAACTGTCGACAACAGACTGACACTGGACCTGCTCCAGACCAAGGAGAAAGCACTGGTGGGCGCAATCCTGCGCGCTGCCACGTACTACTTCTCGGATCTGGAGGTGGCATGTGTTGGTACGAACAAGTGGGTTGGCTGGACACCGAACGGTGCACCAGAACTCAATGAGGTCGGCGACAATCCAGTCGTCTTCTCTCACAATGGGACCACACGCTTTGCTCTACCATACACTGCCCCTCACAGATGTCTTGCTACCGCATACAACGGCGACTGTAAGTACAAGCCAAACGGTGAGGCACCGCGGGAACACGTTCGCGGGGACCTTGCAACACTCGCTGCACGCATTGCTAGCGAGACACACATTCCAACCACCTTCAACTACGGCAGGATCTACACGGAGGCGGAAGTCGACGTGTACGTGAGGATGAAACGGGCGGAGCTGTACTGCCCCCGCCCGGTGCTGACTCACTACGATCACCAGGACAGGGACCGCTACAAAGTGGTCCTGACAAAGCCTGCCAAACAACTGTGC
		</sequence>
		<sequence>
			<taxon idref="SAT1/KEN/130/10_15/03/10.19986310746"/>
			ACCACATCGGCGGGTGAGGGTGCAGAGCCCGTGACCACCGACGCTTCACAGCACGGTGGTGGGCGCCGTGCCACCCGCAGGCAACACACTGACGTGTCCTTTCTCCTTGACCGGTTCACCCTGGTCGGGAAAACTGTCAACAACAGACTGACACTGGACCTGCTCCAGACCAAGGAGAAAGCACTGGTGGGCGCAATCCTGCGCGCTGCCACGTACTACTTCTCGGATCTGGAGGTGGCATGTGTTGGTACGAACAAGTGGGTTGGCTGGACACCGAACGGTGCACCAGAACTCAATGAGGTCGGCGACAATCCAGTCGTCTTCTCTCACAATGGGACCACACGCTTTGCTCTACCATACACCGCCCCTCACAGATGTCTTGCTACCGCCTACAACGGCGACTGCAAGTACAAGCCAAACGGTGAGGCACCGCGGGAACACGTTCGCGGGGACCTTGCAACACTCGCTGCACGCATTGCTAGCGAGACACACATTCCAACCACCTTCAACTACGGCAGGATCTACACGGAGGCGGAAGTCGACGTGTACGTGAGGATGAAACGGGCGGAGCTGTACTGCCCCCGCCCGGTGCTGACTCACTACGATCACCAGGGCAAGGACCGCTACAAAGTGGCCCTGACAAAGCCTGCCAAACAACTGTGC
		</sequence>
		<sequence>
			<taxon idref="SAT1/KEN/131/10_26/03/10.22997946612"/>
			ACCACATCGGCGGGTGAGGGTGCAGAGCCCGTGACCACCGACGCTTCACAGCACGGTGGTGGGCGCCGTGCCACTCGCAGGCAACACACTGACGTGTCCTTTCTCCTTGACCGGTTCACCCTGGTCGGGAAAACTGACAACAACAGACTGACACTGGACCTGCTCCAGACCAAGGAGAAAGCACTGGTGGGCGCAATCTTGCGCGCTGCCACGTACTACTTCTCGGATCTGGAGGTGGCATGTGTTGGTACGAACAAGTGGGTTGGCTGGACACCGAACGGTGCACCAGAACTCAATGAGGTCGGCGACAATCCAGTCGTCTTCTCTCACAATGGGACCACACGCTTTGCTCTACCATACACCGCCCCTCACAGATGTCTTGCTACCGCCTACAACGGCGACTGCAAGTACAAGCCAAACGGTGAGGCACCGCGGGAACACGTTCGCGGGGACCTTGCAACACTCGCTGCACGCATTGCTAGCGAGACACACATTCCAACCACCTTCAACTACGGCAGGATCTACACGGAGGCGGAAGTCGACGTGTACGTGAGGATGAAACGGGCGGAGCTGTACTGCCCCCGCCCGGTGCTGACTCACTACGATCACCAGGACAAGGACCGCTACAAAGTGGCCCTGACAAAGCCTGCCAAACAACTGTGC
		</sequence>
		<sequence>
			<taxon idref="SAT1/KEN/132/10_26/03/10.22997946612"/>
			ACCACATCGGCGGGTGAGGGTGCAGAGCCCGTGACCACCGACGCTTCACAGCACGGTGGTGGGCGCCGTGCCACTCGCAGGCAACACACTGACGTGTCCTTTCTCCTTGACCGGTTCACCCTGGTCGGGAAAACTGTCAACAACAGACTGACACTGGACCTGCTCCAGACCAAGGAGAAAGCACTGGTGGGCGCAATCCTGCGCGCTGCCACGTACTACTTCTCGGATCTGGAGGTGGCATGTGTTGGTACGAACAAGTGGGTTGGCTGGACACCGAACGGTGCACCAGAACTCAAGGAGGTCGGCGACAATCCAGTCGTCTTCTCTCACAATGGGACCACACGCTTTGCTCTACCATACACCGCCCCTCACAGATGTCTTGCTACCGCCTACAACGGCGACTGCAAGTACAAGCCAAACGGTGAGGCACCGCGGGAACACGTTCGCGGGGACCTTGCAACACTCGCTGCACGCATTGCTAGTGAGACACACATTCCAACCACCTTTAACTACGGCAGGATCTACACGGAGGCGGAAGTCGACGTGTACGTGAGGATGAAACGGGCGGAGCTGTACTGCCCCCGCCCGGTGCTGACCCACTACGATCACCAGGACAAGGACCGCTACAAAGTGGCCCTGACAAAGCCTGCCAAACAACTGTGC
		</sequence>
		<sequence>
			<taxon idref="SAT1/KEN/133/10_09/04/10.26830937714"/>
			ACCACATCGGCGGGTGAGGGTGCAGAGCCCGTAACCACCGACGCTTCACAGCACGGTGGTGGGCGCCGTGCCACTCGCAGACAACACACTGACGTGTCCTTTCTCCTTGACCGGTTCACCCTGGTCGGGAAAACTGTCAACAACAGACTGACACTGGACCTGCTCCAGACCAAGGAGAAAGCACTGGTGGGCGCAATCCTGCGCGCTGCCACGTACTACTTCTCGGATCTGGAGGTGGCATGTGTTGGTACGAACAAGTGGGTTGGCTGGACACCGAACGGTGCACCAGAACTCAATGAGGTCGGCGACAATCCAGTCGTCTTCTCTCACAACGGGACCACACGCTTTGCTCTACCATACACTGCCCCTCACAGATGTCTTGCTACCGCCTACAACGGCGACTGCAAGTACAAGCCAAACGGTGAGGCACCGCGGGAACACGTTCGCGGGGACCTTGCAACACTCGCTGCACGCATTGCTAGCGAGACACACATTCCAACCACCTTCAACTACGGCAGGATCTACACGGAGGCGGAAGTCGACGTGTACGTGAGGATGAAACGGGCGGAGCTGTACTGCCCCCGCCCGGTGCTGACTCACTACGATCACCAGGACAGGGACCGCTACAAGGTGGCCCTGACAAAGCCTGCCAAACAACTGTGC
		</sequence>
		<sequence>
			<taxon idref="SAT1/KEN/136/10_10/04/10.27104722793"/>
			ACCACATCGGCGGGTGAGGGTGCAGAGCCCGTGACCACCGACGCTTCACAGCACGGTGGTGGGCGCCGTGCCACTCGCAGGCAACACACTGACGTGTCCTTTCTCCTTGACCGGTTCACCCTGGTCGGGAAAACTGTCAACAACAGACTGACACTGGATCTGCTCCAGACCAAGGAGAAAGCACTGGTGGGCGCAATCCTGCGCGCTGCCACGTACTACTTCTCGGATCTGGAGGTGGCATGTGTTGGTACGAACAAGTGGGTTGGCTGGACACCGAACGGTGCACCAGAACTCAATGAGGTCGGCGACAATCCAGTCGTCTTCTCTCACAATGGGACCACACGCTTCGCTCTACCATACACTGCCCCTCACAGATGTCTTGCTACCGCCTACAACGGCGACTGCAAGTACAAGCCAAACGGTGAGGCACCGCGGGAACACGTTCGCGGGGACCTTGCAACACTCGCTGCACGCATTGCTAGCGAGACACACATTCCAACCACCTTCAACTACGGCAGGATCTACACGGAGGCGGAAGTCGACGTGTACGTGAGGATGAAACGGGCGGAGCTGTACTGCCCCCGCCCGGTGCTGACACACTACGATCACCAGGGCAAGGACCGCTACAAAGTGGCCCTGACAAAGCCTGCCAAACAACTGTGC
		</sequence>
		<sequence>
			<taxon idref="SAT1/KEN/138/10_20/04/10.2984257358"/>
			ACCACATCGGCGGGTGAGGGTGCAGAGCCCGTGACCACCGACGCTTCACAGCACGGTGGTGGGCGCCGTGCCACTCGCAGGCAACACACTGACGTGTCCTTTCTCCTTGACCGGTTCACCCTGGTCGGGAAAACTGTCAACAACAGACTGACACTGGATCTGCTCCAGACCAAGGAGAAAGCACTGGTGGGCGCAATCCTGCGCGCTGCCACGTACTACTTCTCGGATCTGGAGGTGGCATGTGTTGGTACGAACAAGTGGGTTGGCTGGACACCGAACGGTGCACCAGAACTCAATGAGGTCGGCGACAATCCAGTCGTCTTCTCTCACAATGGGACCACACGCTTCGCTCTACCATACACTGCCCCTCACAGATGTCTTGCTACCGCCTACAACGGCGACTGCAAGTACAAGCCAAACGGTGAGGCACCGCGGGAACACGTTCGCGGGGACCTTGCAACACTCGCTGCACGCATTGCTAGCGAGACACACATTCCAACCACCTTCAACTACGGCAGGATCTACACGGAGGCGGAAGTCGACGTGTACGTGAGGATGAAACGGGCGGAGCTGTACTGCCCCCGCCCGGTGCTGACACACTACGATCACCAGGGCAAGGACCGCTACAAAGTGGCCCTGACAAAGCCTGCCAAACAACTGTGC
		</sequence>
		<sequence>
			<taxon idref="SAT1/KEN/139/10_21/04/10.30116358658"/>
			ACCACAACGGCGGGTGAGGGTGCAGAGCCCGTGACCACCGACGCTTCACAACACGGTGGTGGGCGCCGTGCCACTCGCAGGCAACACACTGACGTGTCCTTTCTCCTTGACCGGTTCACCCTGGTTGGGAAAACTGTCAACAACAGACTGACACTGGATCTGCTCCAGACCAAGGAGAAAGCACTGGTGGGCGCAATCCTGCGCGCTGCCACGTACTACTTCTCGGATCTGGAGGTGGCATGTGTTGGTACGAACAAGTGGGTTGGCTGGACACCGAACGGTGCACCAGAACTCAATGAGGTCGGCGACAATCCAGTCGTCTTCTCTCACAATGGGACCACACGCTTCGCTCTACCATACACTGCCCCTCACAGATGTCTTGCTACCGCCTACAACGGCGACTGCAAGTACAAGCCAAACGGTGAGGCACCGCGGGAACACGTTCGCGGGGACCTTGCAACACTCGCTGCACGCATTGCTAGCGAGACACACATTCCAACCACCTTCAACTACGGCAGGATCTACACGGAGGCGGAAGTCGACGTGTACGTGAGGATGAAACGGGCGGAGCTGTACTGCCCCCGCCCGGTGCTGACACACTACGATCACCAGGGCAAGGACCGCTACAAAGTGGCCCTGACAAAGCCTGCCAAACAACTGTGC
		</sequence>
		<sequence>
			<taxon idref="SAT1/KEN/140/10_21/04/10.30116358658"/>
			ACCACATCGGCGGGTGAGGGTGCAGAGCCCGTGACCACCGACGCTTCACAGCACGGTGGTGGGCGCCGTGCCACTCGCAGGCAACACACTGACGTGTCCTTTCTCCTTGACCGGTTCACCCTGGTCGGGAAAACTGTCAACAACAGACTGACACTGGACCTGCTCCAGACCAAGGAGAAAGCACTGGTGGGCGCAATCCTGCGCGCTGCCACGTACTACTTCTCGGATCTGGAGGTGGCATGTGTTGGTACGAACAAGTGGGTTGGCTGGACACCGAACGGTGCACCAGAACTCAATGAGGTCGGCGACAATCCAGTCGTCTTCTCTCACAATGGGACCACACGCTTTGCTCTACCATACACCGCCCCTCACAGATGTCTTGCTACCGCCTACAACGGCGACTGCAAGTACAAGCCAAACGGTGAGGCACCGCGGGAACACGTTCGCGGGGACCTTGCAACACTCGCTGCACGCATTGCTAGCGAGACACACATTCCAACCACCTTCAACTACGGCAGGATCTACACGGAGGCGGAAGTCGACGTGTACGTGAGGATGAAACGGGCGGAGCTGTACTGCCCCCGTCCGGTGCTGACTCACTACGATCACCAGAACAAGGACCGCTACAAAGTGGCCCTGACAAAGCCTGCCAAACAACTGTGC
		</sequence>
	</alignment>

	<!-- The unique patterns from 1 to end                                       -->
	<!-- npatterns=69                                                            -->
	<patterns id="patterns" from="1" strip="false">
		<alignment idref="alignment"/>
	</patterns>

	<!-- A prior assumption that the population size has remained constant       -->
	<!-- throughout the time spanned by the genealogy.                           -->
	<constantSize id="constant" units="years">
		<populationSize>
			<parameter id="constant.popSize" value="6.6" lower="0.0"/>
		</populationSize>
	</constantSize>

	<!-- Construct a starting tree that is compatible with specified clade heights-->
	<rescaledTree id="startingTree">

		<!-- Construct a rough-and-ready UPGMA tree as an starting tree              -->
		<upgmaTree>
			<distanceMatrix correction="JC">
				<patterns>

					<!-- To generate UPGMA starting tree, only use the 1st aligment, which may be 1 of many aligments using this tree.-->
					<alignment idref="alignment"/>
				</patterns>
			</distanceMatrix>
		</upgmaTree>
	</rescaledTree>

	<!-- Generate a tree model                                                   -->
	<treeModel id="treeModel">
		<upgmaTree idref="startingTree"/>
		<rootHeight>
			<parameter id="treeModel.rootHeight"/>
		</rootHeight>
		<nodeHeights internalNodes="true">
			<parameter id="treeModel.internalNodeHeights"/>
		</nodeHeights>
		<nodeHeights internalNodes="true" rootNode="true">
			<parameter id="treeModel.allInternalNodeHeights"/>
		</nodeHeights>
	</treeModel>

	<!-- Generate a coalescent likelihood                                        -->
	<coalescentLikelihood id="coalescent">
		<model>
			<constantSize idref="constant"/>
		</model>
		<populationTree>
			<treeModel idref="treeModel"/>
		</populationTree>
	</coalescentLikelihood>

	<!-- The uncorrelated relaxed clock (Drummond, Ho, Phillips & Rambaut (2006) PLoS Biology 4, e88 )-->
	<discretizedBranchRates id="branchRates">
		<treeModel idref="treeModel"/>
		<distribution>
			<logNormalDistributionModel meanInRealSpace="true">
				<mean>
					<parameter id="ucld.mean" value="1.0" lower="0.0"/>
				</mean>
				<stdev>
					<parameter id="ucld.stdev" value="0.3333333333333333" lower="0.0"/>
				</stdev>
			</logNormalDistributionModel>
		</distribution>
		<rateCategories>
			<parameter id="branchRates.categories"/>
		</rateCategories>
	</discretizedBranchRates>
	<rateStatistic id="meanRate" name="meanRate" mode="mean" internal="true" external="true">
		<treeModel idref="treeModel"/>
		<discretizedBranchRates idref="branchRates"/>
	</rateStatistic>
	<rateStatistic id="coefficientOfVariation" name="coefficientOfVariation" mode="coefficientOfVariation" internal="true" external="true">
		<treeModel idref="treeModel"/>
		<discretizedBranchRates idref="branchRates"/>
	</rateStatistic>
	<rateCovarianceStatistic id="covariance" name="covariance">
		<treeModel idref="treeModel"/>
		<discretizedBranchRates idref="branchRates"/>
	</rateCovarianceStatistic>

	<!-- The HKY substitution model (Hasegawa, Kishino & Yano, 1985)             -->
	<HKYModel id="hky">
		<frequencies>
			<frequencyModel dataType="nucleotide">
				<alignment idref="alignment"/>
				<frequencies>
					<parameter id="frequencies" dimension="4"/>
				</frequencies>
			</frequencyModel>
		</frequencies>
		<kappa>
			<parameter id="kappa" value="2.0" lower="0.0"/>
		</kappa>
	</HKYModel>

	<!-- site model                                                              -->
	<siteModel id="siteModel">
		<substitutionModel>
			<HKYModel idref="hky"/>
		</substitutionModel>
		<gammaShape gammaCategories="4">
			<parameter id="alpha" value="0.5" lower="0.0"/>
		</gammaShape>
		<proportionInvariant>
			<parameter id="pInv" value="0.5" lower="0.0" upper="1.0"/>
		</proportionInvariant>
	</siteModel>

	<!-- Likelihood for tree given sequence data                                 -->
	<treeLikelihood id="treeLikelihood" useAmbiguities="false">
		<patterns idref="patterns"/>
		<treeModel idref="treeModel"/>
		<siteModel idref="siteModel"/>
		<discretizedBranchRates idref="branchRates"/>
	</treeLikelihood>

	<!-- Define operators                                                        -->
	<operators id="operators" optimizationSchedule="default">
		<scaleOperator scaleFactor="0.75" weight="0.1">
			<parameter idref="kappa"/>
		</scaleOperator>
		<scaleOperator scaleFactor="0.75" weight="0.1">
			<parameter idref="alpha"/>
		</scaleOperator>
		<scaleOperator scaleFactor="0.75" weight="0.1">
			<parameter idref="pInv"/>
		</scaleOperator>
		<scaleOperator scaleFactor="0.75" weight="3">
			<parameter idref="ucld.mean"/>
		</scaleOperator>
		<scaleOperator scaleFactor="0.75" weight="3">
			<parameter idref="ucld.stdev"/>
		</scaleOperator>
		<subtreeSlide size="0.6599999999999999" gaussian="true" weight="15">
			<treeModel idref="treeModel"/>
		</subtreeSlide>
		<narrowExchange weight="15">
			<treeModel idref="treeModel"/>
		</narrowExchange>
		<wideExchange weight="3">
			<treeModel idref="treeModel"/>
		</wideExchange>
		<wilsonBalding weight="3">
			<treeModel idref="treeModel"/>
		</wilsonBalding>
		<scaleOperator scaleFactor="0.75" weight="3">
			<parameter idref="treeModel.rootHeight"/>
		</scaleOperator>
		<uniformOperator weight="30">
			<parameter idref="treeModel.internalNodeHeights"/>
		</uniformOperator>
		<scaleOperator scaleFactor="0.75" weight="3">
			<parameter idref="constant.popSize"/>
		</scaleOperator>
		<upDownOperator scaleFactor="0.75" weight="3">
			<up>
				<parameter idref="ucld.mean"/>
			</up>
			<down>
				<parameter idref="treeModel.allInternalNodeHeights"/>
			</down>
		</upDownOperator>
		<swapOperator size="1" weight="10" autoOptimize="false">
			<parameter idref="branchRates.categories"/>
		</swapOperator>
		<uniformIntegerOperator weight="10">
			<parameter idref="branchRates.categories"/>
		</uniformIntegerOperator>
	</operators>

	<!-- Define MCMC                                                             -->
	<mcmc id="mcmc" chainLength="100000000" autoOptimize="true">
		<posterior id="posterior">
			<prior id="prior">
				<logNormalPrior mean="1.0" stdev="1.25" offset="0.0" meanInRealSpace="false">
					<parameter idref="kappa"/>
				</logNormalPrior>
				<exponentialPrior mean="0.5" offset="0.0">
					<parameter idref="alpha"/>
				</exponentialPrior>
				<uniformPrior lower="0.0" upper="1.0">
					<parameter idref="pInv"/>
				</uniformPrior>
				<exponentialPrior mean="0.3333333333333333" offset="0.0">
					<parameter idref="ucld.stdev"/>
				</exponentialPrior>
				<uniformPrior lower="0.0" upper="1.0E100">
					<parameter idref="ucld.mean"/>
				</uniformPrior>
				<oneOnXPrior>
					<parameter idref="constant.popSize"/>
				</oneOnXPrior>
				<coalescentLikelihood idref="coalescent"/>
			</prior>
			<likelihood id="likelihood">
				<treeLikelihood idref="treeLikelihood"/>
			</likelihood>
		</posterior>
		<operators idref="operators"/>

		<!-- write log to screen                                                     -->
		<log id="screenLog" logEvery="10000">
			<column label="Posterior" dp="4" width="12">
				<posterior idref="posterior"/>
			</column>
			<column label="Prior" dp="4" width="12">
				<prior idref="prior"/>
			</column>
			<column label="Likelihood" dp="4" width="12">
				<likelihood idref="likelihood"/>
			</column>
			<column label="rootHeight" sf="6" width="12">
				<parameter idref="treeModel.rootHeight"/>
			</column>
			<column label="ucld.mean" sf="6" width="12">
				<parameter idref="ucld.mean"/>
			</column>
		</log>

		<!-- write log to file                                                       -->
		<log id="fileLog" logEvery="1000" fileName="sat1KENYA.log" overwrite="false">
			<posterior idref="posterior"/>
			<prior idref="prior"/>
			<likelihood idref="likelihood"/>
			<parameter idref="treeModel.rootHeight"/>
			<parameter idref="constant.popSize"/>
			<parameter idref="kappa"/>
			<parameter idref="alpha"/>
			<parameter idref="pInv"/>
			<parameter idref="ucld.mean"/>
			<parameter idref="ucld.stdev"/>
			<rateStatistic idref="meanRate"/>
			<rateStatistic idref="coefficientOfVariation"/>
			<rateCovarianceStatistic idref="covariance"/>
			<treeLikelihood idref="treeLikelihood"/>
			<coalescentLikelihood idref="coalescent"/>
		</log>

		<!-- write tree log to file                                                  -->
		<logTree id="treeFileLog" logEvery="1000" nexusFormat="true" fileName="sat1KENYA.trees" sortTranslationTable="true">
			<treeModel idref="treeModel"/>
			<trait name="rate" tag="rate">
				<discretizedBranchRates idref="branchRates"/>
			</trait>
			<posterior idref="posterior"/>
		</logTree>
	</mcmc>
	<report>
		<property name="timer">
			<mcmc idref="mcmc"/>
		</property>
	</report>
</beast>
