# Supplementary material for: Time Clustered Sampling Can Inflate the Inferred Substitution Rate in Foot-And-Mouth Disease Virus Analyses
Source: PLoS One. 2015 Dec 2;10(12):e0143605. doi: 10.1371/journal.pone.0143605 (PMC4667911; doi:10.1371/journal.pone.0143605)
Supplement: S2 Appendix — (ZIP) [file pone.0143605.s002.zip › constant/7Ethiopia_2009NEWconstant.xml]

<?xml version="1.0" standalone="yes"?>

<!-- Generated by BEAUTi v1.6.1                                              -->
<!--       by Alexei J. Drummond and Andrew Rambaut                          -->
<!--       Department of Computer Science, University of Auckland and        -->
<!--       Institute of Evolutionary Biology, University of Edinburgh        -->
<!--       http://beast.bio.ed.ac.uk/                                        -->
<beast>

	<!-- The list of taxa analyse (can also include dates/ages).                 -->
	<!-- ntax=19                                                                 -->
	<taxa id="taxa">
		<taxon id="KF112956|Ethiopia|Ethiopia|10.066">
			<date value="2010.066" direction="forwards" units="years"/>
		</taxon>
		<taxon id="KF112943|Ethiopia|Ethiopia|09.917">
			<date value="2009.882" direction="forwards" units="years"/>
		</taxon>
		<taxon id="KF112938|Ethiopia|Ethiopia|09.454">
			<date value="2009.882" direction="forwards" units="years"/>
		</taxon>
		<taxon id="KF112940|Ethiopia|Ethiopia|09.843">
			<date value="2009.991" direction="forwards" units="years"/>
		</taxon>
		<taxon id="KF112953|Ethiopia|Ethiopia|09.991">
			<date value="2009.882" direction="forwards" units="years"/>
		</taxon>
		<taxon id="KF112954|Ethiopia|Ethiopia|09.991">
			<date value="2009.882" direction="forwards" units="years"/>
		</taxon>
		<taxon id="KF112955|Ethiopia|Ethiopia|09.991">
			<date value="2009.882" direction="forwards" units="years"/>
		</taxon>
		<taxon id="KF112939|Ethiopia|Ethiopia|09.611">
			<date value="2009.611" direction="forwards" units="years"/>
		</taxon>
		<taxon id="KF112941|Ethiopia|Ethiopia|09.876">
			<date value="2009.991" direction="forwards" units="years"/>
		</taxon>
		<taxon id="KF112942|Ethiopia|Ethiopia|09.876">
			<date value="2009.917" direction="forwards" units="years"/>
		</taxon>
		<taxon id="KF112944|Ethiopia|Ethiopia|09.882">
			<date value="2009.882" direction="forwards" units="years"/>
		</taxon>
		<taxon id="KF112945|Ethiopia|Ethiopia|09.882">
			<date value="2009.876" direction="forwards" units="years"/>
		</taxon>
		<taxon id="KF112946|Ethiopia|Ethiopia|09.882">
			<date value="2009.454" direction="forwards" units="years"/>
		</taxon>
		<taxon id="KF112947|Ethiopia|Ethiopia|09.882">
			<date value="2009.876" direction="forwards" units="years"/>
		</taxon>
		<taxon id="KF112948|Ethiopia|Ethiopia|09.882">
			<date value="2009.882" direction="forwards" units="years"/>
		</taxon>
		<taxon id="KF112949|Ethiopia|Ethiopia|09.882">
			<date value="2009.882" direction="forwards" units="years"/>
		</taxon>
		<taxon id="KF112950|Ethiopia|Ethiopia|09.882">
			<date value="2009.843" direction="forwards" units="years"/>
		</taxon>
		<taxon id="KF112951|Ethiopia|Ethiopia|09.882">
			<date value="2009.991" direction="forwards" units="years"/>
		</taxon>
		<taxon id="KF112952|Ethiopia|Ethiopia|09.882">
			<date value="2009.882" direction="forwards" units="years"/>
		</taxon>
	</taxa>

	<!-- The sequence alignment (each sequence refers to a taxon above).         -->
	<!-- ntax=19 nchar=648                                                       -->
	<alignment id="alignment" dataType="nucleotide">
		<sequence>
			<taxon idref="KF112956|Ethiopia|Ethiopia|10.066"/>
			ACCACGTCTGCCAGTGAGGGCGCCGATGTCGTCACGACCGGCCCTGCCACACACGGTGGTGTTGCAAACACTGCGCGACGTGCCCACACAGACGTCGCTTTCTTGCTGGATCGCAGCACACACGTGTACACCAACAAAACGTCATTCAGCGTCGATCTCATGGAAACAAAGGAGAAGGCTCTGGTGGGTGCAATCTTGCGCTCCGCTACCTACTACTTTTGTGACCTCGAGATCGCGTGTGTTGGTGAGCACAAACGGGTGTTCTGGCAACCCAACGGGGCGCCCAGAACCACAACCCTTGGTGACAACCCCATGGTGTTTGCACACAACGGAGTCACGCGCTTCGCGATTCCGTACACCGCTCCACACAGACTGTTGTCCACCGTTTACAACGGTGAGTGTACTTACACAAAGACCTCCACTCCAATCCGGGGTGACAGAGCCGCCCTGGCTGCCAAGTACAGAGATACAGGCCACAGTCTCCCCAGCACCTTCAACTTCGGTTTCGTGACCGCCGACAAACCAGTCGACGTGTACTACCGGATGAAGCGCGCTGAGTTGTACTGTCCGCGTCCTCTCCTCCCAGCCTATTTACACAACGGTCGGGACAGGTTTGACGCGCCAATTGGTGTGGAGAAACAGTTGTGT
		</sequence>
		<sequence>
			<taxon idref="KF112943|Ethiopia|Ethiopia|09.917"/>
			ACCACGTCTGCCAGTGAAGGCGCTGATGTCGTCACGACCGGCCCTGCCACACACGGTGGTGTTGCAAACACTGCGCGACGTGCCCACACAGACGTCGCTTTCTTGCTGGATCGCAGCACACACGTGTACACCAACAAAACGTCATTCAGCGTCGATCTCATGGAAACAAAGGAGAAGGCTCTGGTGGGTGCAATCTTGCGCTCCGCTACCTACTACTTCTGTGACCTCGAGATCGCGTGTGTTGGTGAACACAAACGGGTGTTCTGGCAACCCAACGGGGCGCCCAGAACCACAACCCTTGGTGACAACCCCATGGTGTTTGCACACAACGGAGTCACGCGCTTCGCGATTCCGTACACCGCTCCACACAGACTGTTGTCTACCGTTTACAACGGTGAGTGTACTTACACAAAGACCTCCACTCCAATCCGGGGTGACAGAGCCGCCCTGGCTGCCAAGTACAGAGATACAGGCCACAGTCTCCCCAGCACCTTCAACTTCGGTTTCGTGACCGCCGACAAACCAGTCGACGTGTACTACCGGATGAAGCGCGCTGAGTTGTACTGTCCGCGTCCTCTCCTCCCAGCCTATTCACACGACGGCCGGGACAGGTTTGACGCGCCAATTGGTGTGGAGAAACAGCTGTGT
		</sequence>
		<sequence>
			<taxon idref="KF112938|Ethiopia|Ethiopia|09.454"/>
			ACCACGTCTGCCAGTGAGGGCGCCGATGTCGTCACGACCGGCCCTGCCACACACGGTGGTGTTGCAAACACTGTGCGACGTGCCCACACAGACGTCGCTTTCTTGCTGGATCGCAGCACACACGTGTACACCAACAAAACGTCATTCAGCGTCGATCTCATGGAAACAAAGGAGAAGGCTCTGGTGGGTGCAATCTTGCGCTCCGCTACCTACTACTTCTGTGACCTCGAGATCGCGTGTGTTGGTGAGCACAAACGGGTGTTCTGGCAACCCAACGGGGCGCCCAGAACCACAACCCTTGGTGACAACCCCATGGTGTTTGCACACAACGGAGTCACGCGCTTCGCGATTCCGTACACCGCTCCACACAGACTGTTGTCTACCGTTTACAACGGTGAGTGTACTTACACAAAGACCTCCACTCCAATCCGGGGTGACAGAGCCGCCCTGGCTGCCAAGTACAGAGATACAGGCCACAGTCTCCCCAGCACCTTCAATTTCGGTTTCGTGACCGCCGACAAACCAGTCGACGTGTACTACCGGATGAAGCGCGCTGAGTTGTACTGTCCGCGTCCTCTCCTCCCAGCCTATTCACACAACGGCCGGGACAGGTTTGACGCGCCAATTGGTGTGGAGAAACAGCTGTGT
		</sequence>
		<sequence>
			<taxon idref="KF112940|Ethiopia|Ethiopia|09.843"/>
			ACCACGTCTGCCAGTGAGGGCGCTGATGTCGTCACGACCGGCCCTGCCACACACGGTGGTGTTGCAAACACTGCGCGACGTGCCCACACAGACGTCGCTTTCTTGCTGGATCGCAGCACACACGTGTACACCAACAAAACGTCATTCAGCGTCGATCTCATGGAAACAAAGGAGAAGGCTCTGGTGGGTGCAATCTTGCGCTCCGCTACCTACTACTTCTGTGACCTCGAGATCGCGTGTGTTGGTGAGCACAAACGGGTGTTCTGGCAACCCAACGGGGCGCCCAGAACCACAACCCTTGGTGACAACCCCATGGTGTTTGCACACAACGGAGTCACGCGCTTCGCGATTCCGTACACCGCTCCACACAGACTGTTGTCTACCGTTTACAACGGTGAGTGTACTTACACAAAGACCTCCACTCCAATCCGGGGTGACAGAGCCGCCCTGGCTGCCAAGTACAGAGATACAGGCCACAGTCTCCCCAGCACCTTCAACTTCGGTTTCGTGACCGCCGACAAACCAGTCGACGTGTACTACCGGATGAAGCGCGCTGAGTTGTATTGTCCGCGTCCTCTCCTCCCAGCCTATTCACACAACGGCCGGGACAGGTTTGACGCGCCAATTGGTGTGGAGAAACAGCTGTGT
		</sequence>
		<sequence>
			<taxon idref="KF112953|Ethiopia|Ethiopia|09.991"/>
			ACCACGTCTGCCAGTGAGGGCGCCGATGTCGTCACGACCGGCCCTGCCACACACGGTGGTGTTGCAAACACTGCGCGACGTGCCCACACAGACGTCGCTTTCTTGCTGGATCGCAGCACACACGTGTACACCAACAAAACGTCATTCAGCGTCGATCTCATGGAAACAAAGGAGAAGGCCCTGGTGGGTGCAATCTTGCGCTCCGCTACCTACTACTTCTGTGACCTCGAGATCGCGTGTGTTGGTGAGCACAAACGGGTGTTCTGGCAACCCAACGGGGCGCCCAGAACCACAACCCTTGGTGACAACCCCATGGTGTTTGCACACAACGGAGTCACGCGCTTCGCGATTCCGTACACCGCTCCACACAGACTGTTGTCTACCGTTTACAACGGTGAGTGTACTTACACAAAGACCTCCACTCCAATCCGGGGTGACAGAGCCGCCCTGGCTGCCAAGTACAGAGATACAGGCCACAGTCTCCCCAGCACCTTCAACTTCGGTTTCGTGACCGCCGACAAACCAGTCGACGTGTACTACCGGATGAAGCGCGCTGAGTTGTACTGTCCGCGTCCTCTCCTTCCAGCCTATTCACACAACGGCCGGGACAGGTTTGACGCGCCAATTGGTGTGGAGAAACAGCTGTGT
		</sequence>
		<sequence>
			<taxon idref="KF112954|Ethiopia|Ethiopia|09.991"/>
			ACCACGTCTGCCAGTGAGGGCGCCGATGTCGTCACGACCGGCCCTGCCACACACGGTGGTGTTGCAAACACTGCGCGACGTGCCCACACAGACGTCGCTTTCTTGCTGGATCGCAGCACACACGTGTACACCAACAAAACGTCATTCAGCGTCGATCTCATGGAAACAAAGGAGAAGGCCCTGGTGGGTGCAATCTTGCGCTCCGCTACCTACTACTTCTGTGACCTCGAGATCGCGTGTGTTGGTGAGCACAAACGGGTGTTCTGGCAACCCAACGGGGCGCCCAGAACCACAACCCTTGGTGACAACCCCATGGTGTTTGCACACAACGGAGTCACGCGCTTCGCGATTCCGTACACCGCTCCACACAGACTGTTGTCTACCGTTTACAACGGTGAGTGTACTTACACAAAGACCTCCACTCCAATCCGGGGTGACAGAGCCGCCCTGGCTGCCAAGTACAGAGATACAGGCCACAGTCTCCCCAGCACCTTCAACTTCGGTTTCGTGACCGCCGACAAACCAGTCGACGTGTACTACCGGATGAAGCGCGCTGAGTTGTACTGTCCGCGTCCTCTCCTTCCAGCCTATTCACACAACGGCCGGGACAGGTTTGACGCGCCAATTGGTGTGGAGAAACAGCTGTGT
		</sequence>
		<sequence>
			<taxon idref="KF112955|Ethiopia|Ethiopia|09.991"/>
			ACCACGTCTGCCAGTGAGGGCGCCGATGTCGTCACGACCGGCCCTGCCACACACGGTGGTGTTGCAAACACTGCGCGACGTGCCCACACAGACGTCGCTTTCTTGCTGGATCGCAGCACACACGTGTACACCAACAAAACGTCATTCAGCGTCGATCTCATGGAAACAAAGGAGAAGGCCCTGGTGGGTGCAATCTTGCGCTCCGCTACCTACTACTTCTGTGACCTCGAGATCGCGTGTGTTGGTGAGCACAAACGGGTGTTCTGGCAACCCAACGGGGCGCCCAGAACCACAACCCTTGGTGACAACCCCATGGTGTTTGCACACAACGGAGTCACGCGCTTCGCGATTCCGTACACCGCTCCACACAGACTGTTGTCTACCGTTTACAACGGTGAGTGTACTTACACAAAGACCTCCACTCCAATCCGGGGTGACAGAGCCGCCCTGGCTGCCAAGTACAGAGATACAGGCCACAGTCTCCCCAGCACCTTCAACTTCGGTTTCGTGACCGCCGACAAACCAGTCGACGTGTACTACCGGATGAAGCGCGCTGAGTTGTACTGTCCGCGTCCTCTCCTTCCAGCCTATTCACACAACGGCCGGGACAGGTTTGACGCGCCAATTGGTGTGGAGAAACAGCTGTGT
		</sequence>
		<sequence>
			<taxon idref="KF112939|Ethiopia|Ethiopia|09.611"/>
			ACCACGTCTGCCAGTGAGGGCGCCGATGTCGTCACGACCGGCCCTGCCACACACGGTGGTGTTGCAAACACTGCGCGACGTGCCCACACAGACGTCGCTTTCTTGCTGGATCGCAGCACACACGTGTACACCAACAAAACGTCATTCAGCGTCGATCTCATGGAAACAAAGGAGAAGGCTCTGGTGGGTGCAATCTTGCGCTCCGCCACCTACTACTTCTGTGACCTCGAGATCGCGTGTGTTGGTGAGCACAAACGGGTGTTCTGGCAACCCAACGGGGCGCCCAGAACCACAACCCTTGGTGACAACCCCATGGTGTTTGCACACAACGGAGTCACGCGCTTCGCGATTCCGTACACCGCTCCACACAGACTGTTGTCTACCGTTTACAACGGTGAGTGTACTTACACAAAGACCTCCACTCCAATCCGGGGTGACAGAGCCGCCCTGGCTGCCAAGTACAGAGATACAGGCCACAGTCTCCCCAGCACCTTCAACTTCGGTTTCGTGACCGCCGACAAACCAGTCGACGTGTACTACCGGATGAAGCGCGCTGAGTTGTACTGTCCGCGTCCTCTCCTCCCAGCCTATTCACACAACGGCCGGGACAGGTTTGACGCGCCAATTGGTGTGGAGAAACAGCTGTGT
		</sequence>
		<sequence>
			<taxon idref="KF112941|Ethiopia|Ethiopia|09.876"/>
			ACCACGTCTGCCAGTGAGGGCGCCGATGTCGTCACGACCGGCCCTGCCACACACGGTGGTGTTGCAAACACTGCGCGACGTGCCCACACAGACGTCGCTTTCTTGCTGGATCGCAGCACACACGTGTACACCAACAAAACGTCATTCAGCGTCGATCTCATGGAAACAAAGGAGAAGGCTCTGGTGGGTGCAATCTTGCGCTCCGCTACCTACTACTTCTGTGACCTCGAGATCGCGTGTGTTGGTGAGCACAAACGGGTGTTCTGGCAACCCAACGGGGCGCCCAGAACCACAACCCTTGGTGACAACCCCATGGTGTTTGCACACAACGGAGTCACGCGCTTCGCGATTCCGTACACCGCTCCACACAGACTGTTGTCTACCGTTTACAACGGTGAGTGTACTTACACAAAGACCTCCACTCCAATCCGGGGTGACAGAGCCGCCCTGGCTGCCAAATACAGAGATACAGGCCACAGTCTCCCCAGCACCTTCAACTTCGGTTTCGTGACCGCCGACAAACCAGTCGACGTGTACTACCGGATGAAGCGCGCTGAGTTGTACTGTCCGCGTCCTCTCCTCCCAGCCTATTCACACAACGGCCGGGACAGGTTTGACGCGCCAATTGGTGTGGAGAAACAGCTGTGT
		</sequence>
		<sequence>
			<taxon idref="KF112942|Ethiopia|Ethiopia|09.876"/>
			ACCACGTCTGCCAGTGAGGGCGCCGATGTCGTCACGACCGGCCCTGCCACACACGGTGGTGTTGCAAACACTGCGCGACGTGCCCACACAGACGTCGCTTTCTTGCTGGATCGCAGCACACACGTGTACACCAACAAAACGTCATTCAGCGTCGATCTCATGGAAACAAAGGAGAAGGCTCTGGTGGGTGCAATCTTGCGCTCCGCTACCTACTACTTCTGTGACCTCGAGATCGCGTGTGTTGGTGAGCACAAACGGGTGTTCTGGCAACCCAACGGGGCGCCCAGAACCACAACCCTTGGTGACAACCCCATGGTGTTTGCACACAACGGAGTCACGCGCTTCGCGATTCCGTACACCGCTCCACACAGACTGTTGTCTACCGTTTACAACGGTGAGTGTACTTACACAAAGACCTCCACTCCAATCCGGGGTGACAGAGCCGCCCTGGCTGCCAAATACAGAGATACAGGCCACAGTCTCCCCAGCACCTTCAACTTCGGTTTCGTGACCGCCGACAAACCAGTCGACGTGTACTACCGGATGAAGCGCGCTGAGTTGTACTGTCCGCGTCCTCTCCTCCCAGCCTATTCACACAACGGCCGGGACAGGTTTGACGCGCCAATTGGTGTGGAGAAACAGCTGTGT
		</sequence>
		<sequence>
			<taxon idref="KF112944|Ethiopia|Ethiopia|09.882"/>
			ACCACGTCTGCCAGTGAGGGCGCCGATGTCGTCACGACCGGCCCTGCCACACACGGTGGTGTTGCAAACACTGCGCGACGTGCCCACACAGACGTCGCTTTCTTGCTGGATCGCAGCACACACGTGTACACCAACAAAACGTCATTCAGCATCGATCTCATGGAAACAAAGGAGAAGGCTCTGGTGGGTGCAATCTTGCGCTCCGCTACCTACTACTTCTGTGACCTCGAGATCGCGTGTGTTGGTGAGCACAAACGGGTGTTCTGGCAACCCAACGGGGCGCCCAGAACCACAACCCTTGGTGACAACCCCATGGTGTTTGCACACAACGGAGTCACGCGCTTCGCGATTCCGTACACCGCTCCACACAGACTGTTGTCTACCGTTTACAACGGTGAGTGTACTTACACAAAGACCTCCACTCCAATCCGGGGTGACAGAGCCGCCCTGGCTGCCAAGTACAGAGATACAGGCCACAGTCTCCCCAGCACCTTCAACTTCGGTTTCGTGACCGCCGACAAACCAGTCGACGTGTACTACCGGATGAAGCGCGCTGAGTTGTACTGTCCGCGTCCTCTCCTCCCAGCCTATTCACACAACGGCCGGGACAGGTTTGACGCGCCAATTGGTGTGGAGAAACAGCTGTGT
		</sequence>
		<sequence>
			<taxon idref="KF112945|Ethiopia|Ethiopia|09.882"/>
			ACCACGTCTGCCAGTGAGGGCGCCGATGTCGTCACGACCGGCCCTGCCACACACGGTGGTGTTGCAAACACTGCGCGACGTGCCCACACAGACGTCGCTTTCTTGCTGGATCGCAGCACACACGTGTACACCAACAAAACGTCATTCAGCATCGATCTCATGGAAACAAAGGAGAAGGCTCTGGTGGGTGCAATCTTGCGCTCCGCTACCTACTACTTCTGTGACCTCGAGATCGCGTGTGTTGGTGAGCACAAACGGGTGTTCTGGCAACCCAACGGGGCGCCCAGAACCACAACCCTTGGTGACAACCCCATGGTGTTTGCACACAACGGAGTCACGCGCTTCGCGATTCCGTACACCGCTCCACACAGACTGTTGTCTACCGTTTACAACGGTGAGTGTACTTACACAAAGACCTCCACTCCAATCCGGGGTGACAGAGCCGCCCTGGCTGCCAAGTACAGAGATACAGGCCACAGTCTCCCCAGCACCTTCAACTTCGGTTTCGTGACCGCCGACAAACCAGTCGACGTGTACTACCGGATGAAGCGCGCTGAGTTGTACTGTCCGCGTCCTCTCCTCCCAGCCTATTCACACAACGGCCGGGACAGGTTTGACGCGCCAATTGGTGTGGAGAAACAGCTGTGT
		</sequence>
		<sequence>
			<taxon idref="KF112946|Ethiopia|Ethiopia|09.882"/>
			ACCACGTCTGCCAGTGAGGGCGCCGATGTCGTCACGACCGGCCCTGCCACACACGGTGGTGTTGCAAACACTGCGCGACGTGCCCACACAGACGTCGCTTTCTTGCTGGATCGCAGCACACACGTGTACACCAACAAAACGTCATTCAGCATCGATCTCATGGAAACAAAGGAGAAGGCTCTGGTGGGTGCAATCTTGCGCTCCGCTACCTACTACTTCTGTGACCTCGAGATCGCGTGTGTTGGTGAGCACAAACGGGTGTTCTGGCAACCCAACGGGGCGCCCAGAACCACAACCCTTGGTGACAACCCCATGGTGTTTGCACACAACGGAGTCACGCGCTTCGCGATTCCGTACACCGCTCCACACAGACTGTTGTCTACCGTTTACAACGGTGAGTGTACTTACACAAAGACCTCCACTCCAATCCGGGGTGACAGAGCCGCCCTGGCTGCCAAGTACAGAGATACAGGCCACAGTCTCCCCAGCACCTTCAACTTCGGTTTCGTGACCGCCGACAAACCAGTCGACGTGTACTACCGGATGAAGCGCGCTGAGTTGTACTGTCCGCGTCCTCTCCTCCCAGCCTATTCACACAACGGCCGGGACAGGTTTGACGCGCCAATTGGTGTGGAGAAACAGCTGTGT
		</sequence>
		<sequence>
			<taxon idref="KF112947|Ethiopia|Ethiopia|09.882"/>
			ACCACGTCTGCCAGTGAGGGCGCCGATGTCGTCACGACCGGCCCTGCCACACACGGTGGTGTTGCAAACACTGCGCGACGTGCCCACACAGACGTCGCTTTCTTGCTGGATCGCAGCACACACGTGTACACCAACAAAACGTCATTCAGCATCGATCTCATGGAAACAAAGGAGAAGGCTCTGGTGGGTGCAATCTTGCGCTCCGCTACCTACTACTTCTGTGACCTCGAGATCGCGTGTGTTGGTGAGCACAAACGGGTGTTCTGGCAACCCAACGGGGCGCCCAGAACCACAACCCTTGGTGACAACCCCATGGTGTTTGCACACAACGGAGTCACGCGCTTCGCGATTCCGTACACCGCTCCACACAGACTGTTGTCTACCGTTTACAACGGTGAGTGTACTTACACAAAGACCTCCACTCCAATCCGGGGTGACAGAGCCGCCCTGGCTGCCAAGTACAGAGATACAGGCCACAGTCTCCCCAGCACCTTCAACTTCGGTTTCGTGACCGCCGACAAACCAGTCGACGTGTACTACCGGATGAAGCGCGCTGAGTTGTACTGTCCGCGTCCTCTCCTCCCAGCCTATTCACACAACGGCCGGGACAGGTTTGACGCGCCAATTGGTGTGGAGAAACAGCTGTGT
		</sequence>
		<sequence>
			<taxon idref="KF112948|Ethiopia|Ethiopia|09.882"/>
			ACCACGTCTGCCAGTGAGGGCGCCGATGTCGTCACGACCGGCCCTGCCACACACGGTGGTGTTGCAAACACTGCGCGACGTGCCCACACAGACGTCGCTTTCTTGCTGGATCGCAGCACACACGTGTACACCAACAAAACGTCATTCAGCATCGATCTCATGGAAACAAAGGAGAAGGCTCTGGTGGGTGCAATCTTGCGCTCCGCTACCTACTACTTCTGTGACCTCGAGATCGCGTGTGTTGGTGAGCACAAACGGGTGTTCTGGCAACCCAACGGGGCGCCCAGAACCACAACCCTTGGTGACAACCCCATGGTGTTTGCACACAACGGAGTCACGCGCTTCGCGATTCCGTACACCGCTCCACACAGACTGTTGTCTACCGTTTACAACGGTGAGTGTACTTACACAAAGACCTCCACTCCAATCCGGGGTGACAGAGCCGCCCTGGCTGCCAAGTACAGAGATACAGGCCACAGTCTCCCCAGCACCTTCAACTTCGGTTTCGTGACCGCCGACAAACCAGTCGACGTGTACTACCGGATGAAGCGCGCTGAGTTGTACTGTCCGCGTCCTCTCCTCCCAGCCTATTCACACAACGGCCGGGACAGGTTTGACGCGCCAATTGGTGTGGAGAAACAGCTGTGT
		</sequence>
		<sequence>
			<taxon idref="KF112949|Ethiopia|Ethiopia|09.882"/>
			ACCACGTCTGCCAGTGAGGGCGCCGATGTCGTCACGACCGGCCCTGCCACACACGGTGGTGTTGCAAACACTGCGCGACGTGCCCACACAGACGTCGCTTTCTTGCTGGATCGCAGCACACACGTGTACACCAACAAAACGTCATTCAGCATCGATCTCATGGAAACAAAGGAGAAGGCTCTGGTGGGTGCAATCTTGCGCTCCGCTACCTACTACTTCTGTGACCTCGAGATCGCGTGTGTTGGTGAGCACAAACGGGTGTTCTGGCAACCCAACGGGGCGCCCAGAACCACAACCCTTGGTGACAACCCCATGGTGTTTGCACACAACGGAGTCACGCGCTTCGCGATTCCGTACACCGCTCCACACAGACTGTTGTCTACCGTTTACAACGGTGAGTGTACTTACACAAAGACCTCCACTCCAATCCGGGGTGACAGAGCCGCCCTGGCTGCCAAGTACAGAGATACAGGCCACAGTCTCCCCAGCACCTTCAACTTCGGTTTCGTGACCGCCGACAAACCAGTCGACGTGTACTACCGGATGAAGCGCGCTGAGTTGTACTGTCCGCGTCCTCTCCTCCCAGCCTATTCACACAACGGCCGGGACAGGTTTGACGCGCCAATTGGTGTGGAGAAACAGCTGTGT
		</sequence>
		<sequence>
			<taxon idref="KF112950|Ethiopia|Ethiopia|09.882"/>
			ACCACGTCTGCCAGTGAGGGCGCCGATGTCGTCACGACCGGCCCTGCCACACACGGTGGTGTTGCAAACACTGCGCGACGTGCCCACACAGACGTCGCTTTCTTGCTGGATCGCAGCACACACGTGTACACCAACAAAACGTCATTCAGCATCGATCTCATGGAAACAAAGGAGAAGGCTCTGGTGGGTGCAATCTTGCGCTCCGCTACCTACTACTTCTGTGACCTCGAGATCGCGTGTGTTGGTGAGCACAAACGGGTGTTCTGGCAACCCAACGGGGCGCCCAGAACCACAACCCTTGGTGACAACCCCATGGTGTTTGCACACAACGGAGTCACGCGCTTCGCGATTCCGTACACCGCTCCACACAGACTGTTGTCTACCGTTTACAACGGTGAGTGTACTTACACAAAGACCTCCACTCCAATCCGGGGTGACAGAGCCGCCCTGGCTGCCAAGTACAGAGATACAGGCCACAGTCTCCCCAGCACCTTCAACTTCGGTTTCGTGACCGCCGACAAACCAGTCGACGTGTACTACCGGATGAAGCGCGCTGAGTTGTACTGTCCGCGTCCTCTCCTCCCAGCCTATTCACACAACGGCCGGGACAGGTTTGACGCGCCAATTGGTGTGGAGAAACAGCTGTGT
		</sequence>
		<sequence>
			<taxon idref="KF112951|Ethiopia|Ethiopia|09.882"/>
			ACCACGTCTGCCAGTGAGGGCGCCGATGTCGTCACGACCGGCCCTGCCACACACGGTGGTGTTGCAAACACTGCGCGACGTGCCCACACAGACGTCGCTTTCTTGCTGGATCGCAGCACACACGTGTACACCAACAAAACGTCATTCAGCATCGATCTCATGGAAACAAAGGAGAAGGCTCTGGTGGGTGCAATCTTGCGCTCCGCTACCTACTACTTCTGTGACCTCGAGATCGCGTGTGTTGGTGAGCACAAACGGGTGTTCTGGCAACCCAACGGGGCGCCCAGAACCACAACCCTTGGTGACAACCCCATGGTGTTTGCACACAACGGAGTCACGCGCTTCGCGATTCCGTACACCGCTCCACACAGACTGTTGTCTACCGTTTACAACGGTGAGTGTACTTACACAAAGACCTCCACTCCAATCCGGGGTGACAGAGCCGCCCTGGCTGCCAAGTACAGAGATACAGGCCACAGTCTCCCCAGCACCTTCAACTTCGGTTTCGTGACCGCCGACAAACCAGTCGACGTGTACTACCGGATGAAGCGCGCTGAGTTGTACTGTCCGCGTCCTCTCCTCCCAGCCTATTCACACAACGGCCGGGACAGGTTTGACGCGCCAATTGGTGTGGAGAAACAGCTGTGT
		</sequence>
		<sequence>
			<taxon idref="KF112952|Ethiopia|Ethiopia|09.882"/>
			ACCACGTCTGCCAGTGAGGGCGCCGATGTCGTCACGACCGGCCCTGCCACACACGGTGGTGTTGCAAACACTGCGCGACGTGCCCACACAGACGTCGCTTTCTTGCTGGATCGCAGCACACACGTGTACACCAACAAAACGTCATTCAGCATCGATCTCATGGAAACAAAGGAGAAGGCTCTGGTGGGTGCAATCTTGCGCTCCGCTACCTACTACTTCTGTGACCTCGAGATCGCGTGTGTTGGTGAGCACAAACGGGTGTTCTGGCAACCCAACGGGGCGCCCAGAACCACAACCCTTGGTGACAACCCCATGGTGTTTGCACACAACGGAGTCACGCGCTTCGCGATTCCGTACACCGCTCCACACAGACTGTTGTCTACCGTTTACAACGGTGAGTGTACTTACACAAAGACCTCCACTCCAATCCGGGGTGACAGAGCCGCCCTGGCTGCCAAGTACAGAGATACAGGCCACAGTCTCCCCAGCACCTTCAACTTCGGTTTCGTGACCGCCGACAAACCAGTCGACGTGTACTACCGGATGAAGCGCGCTGAGTTGTACTGTCCGCGTCCTCTCCTCCCAGCCTATTCACACAACGGCCGGGACAGGTTTGACGCGCCAATTGGTGTGGAGAAACAGCTGTGT
		</sequence>
	</alignment>

	<!-- The unique patterns from 1 to end                                       -->
	<!-- npatterns=16                                                            -->
	<patterns id="patterns" from="1">
		<alignment idref="alignment"/>
	</patterns>

	<!-- A prior assumption that the population size has remained constant       -->
	<!-- throughout the time spanned by the genealogy.                           -->
	<constantSize id="constant" units="years">
		<populationSize>
			<parameter id="constant.popSize" value="6.1" lower="0.0" upper="Infinity"/>
		</populationSize>
	</constantSize>

	<!-- Generate a random starting tree under the coalescent process            -->
	<coalescentTree id="startingTree">
		<taxa idref="taxa"/>
		<constantSize idref="constant"/>
	</coalescentTree>

	<!-- Generate a tree model                                                   -->
	<treeModel id="treeModel">
		<coalescentTree idref="startingTree"/>
		<rootHeight>
			<parameter id="treeModel.rootHeight"/>
		</rootHeight>
		<nodeHeights internalNodes="true">
			<parameter id="treeModel.internalNodeHeights"/>
		</nodeHeights>
		<nodeHeights internalNodes="true" rootNode="true">
			<parameter id="treeModel.allInternalNodeHeights"/>
		</nodeHeights>
	</treeModel>

	<!-- Generate a coalescent likelihood                                        -->
	<coalescentLikelihood id="coalescent">
		<model>
			<constantSize idref="constant"/>
		</model>
		<populationTree>
			<treeModel idref="treeModel"/>
		</populationTree>
	</coalescentLikelihood>

	<!-- The uncorrelated relaxed clock (Drummond, Ho, Phillips & Rambaut, 2006) -->
	<discretizedBranchRates id="branchRates">
		<treeModel idref="treeModel"/>
		<distribution>
			<exponentialDistributionModel>
				<mean>
					<parameter id="uced.mean" value="0.005" lower="0.0" upper="Infinity"/>
				</mean>
			</exponentialDistributionModel>
		</distribution>
		<rateCategories>
			<parameter id="branchRates.categories" dimension="36"/>
		</rateCategories>
	</discretizedBranchRates>
	<rateStatistic id="meanRate" name="meanRate" mode="mean" internal="true" external="true">
		<treeModel idref="treeModel"/>
		<discretizedBranchRates idref="branchRates"/>
	</rateStatistic>
	<rateStatistic id="coefficientOfVariation" name="coefficientOfVariation" mode="coefficientOfVariation" internal="true" external="true">
		<treeModel idref="treeModel"/>
		<discretizedBranchRates idref="branchRates"/>
	</rateStatistic>
	<rateCovarianceStatistic id="covariance" name="covariance">
		<treeModel idref="treeModel"/>
		<discretizedBranchRates idref="branchRates"/>
	</rateCovarianceStatistic>

	<!-- The HKY substitution model (Hasegawa, Kishino & Yano, 1985)             -->
	<HKYModel id="hky">
		<frequencies>
			<frequencyModel dataType="nucleotide">
				<alignment idref="alignment"/>
				<frequencies>
					<parameter id="frequencies" dimension="4"/>
				</frequencies>
			</frequencyModel>
		</frequencies>
		<kappa>
			<parameter id="kappa" value="2.0" lower="0.0" upper="Infinity"/>
		</kappa>
	</HKYModel>

	<!-- site model                                                              -->
	<siteModel id="siteModel">
		<substitutionModel>
			<HKYModel idref="hky"/>
		</substitutionModel>
		<gammaShape gammaCategories="4">
			<parameter id="alpha" value="0.5" lower="0.0" upper="1000.0"/>
		</gammaShape>
		<proportionInvariant>
			<parameter id="pInv" value="0.5" lower="0.0" upper="1.0"/>
		</proportionInvariant>
	</siteModel>
	<treeLikelihood id="treeLikelihood" useAmbiguities="false">
		<patterns idref="patterns"/>
		<treeModel idref="treeModel"/>
		<siteModel idref="siteModel"/>
		<discretizedBranchRates idref="branchRates"/>
	</treeLikelihood>

	<!-- Define operators                                                        -->
	<operators id="operators">
		<scaleOperator scaleFactor="0.75" weight="0.1">
			<parameter idref="kappa"/>
		</scaleOperator>
		<scaleOperator scaleFactor="0.75" weight="0.1">
			<parameter idref="alpha"/>
		</scaleOperator>
		<scaleOperator scaleFactor="0.75" weight="0.1">
			<parameter idref="pInv"/>
		</scaleOperator>
		<scaleOperator scaleFactor="0.75" weight="3">
			<parameter idref="uced.mean"/>
		</scaleOperator>
		<subtreeSlide size="0.61" gaussian="true" weight="15">
			<treeModel idref="treeModel"/>
		</subtreeSlide>
		<narrowExchange weight="15">
			<treeModel idref="treeModel"/>
		</narrowExchange>
		<wideExchange weight="3">
			<treeModel idref="treeModel"/>
		</wideExchange>
		<wilsonBalding weight="3">
			<treeModel idref="treeModel"/>
		</wilsonBalding>
		<scaleOperator scaleFactor="0.75" weight="3">
			<parameter idref="treeModel.rootHeight"/>
		</scaleOperator>
		<uniformOperator weight="30">
			<parameter idref="treeModel.internalNodeHeights"/>
		</uniformOperator>
		<scaleOperator scaleFactor="0.75" weight="3">
			<parameter idref="constant.popSize"/>
		</scaleOperator>
		<upDownOperator scaleFactor="0.75" weight="3">
			<up>
				<parameter idref="uced.mean"/>
			</up>
			<down>
				<parameter idref="treeModel.allInternalNodeHeights"/>
			</down>
		</upDownOperator>
		<swapOperator size="1" weight="10" autoOptimize="false">
			<parameter idref="branchRates.categories"/>
		</swapOperator>
		<randomWalkIntegerOperator windowSize="1" weight="10">
			<parameter idref="branchRates.categories"/>
		</randomWalkIntegerOperator>
		<uniformIntegerOperator weight="10">
			<parameter idref="branchRates.categories"/>
		</uniformIntegerOperator>
	</operators>

	<!-- Define MCMC                                                             -->
	<mcmc id="mcmc" chainLength="100000000" autoOptimize="true">
		<posterior id="posterior">
			<prior id="prior">
				<logNormalPrior mean="1.0" stdev="1.25" offset="0.0" meanInRealSpace="false">
					<parameter idref="kappa"/>
				</logNormalPrior>
				<normalPrior mean="0.0" stdev="1.0">
					<parameter idref="uced.mean"/>
				</normalPrior>
				<oneOnXPrior>
					<parameter idref="constant.popSize"/>
				</oneOnXPrior>
				<coalescentLikelihood idref="coalescent"/>
			</prior>
			<likelihood id="likelihood">
				<treeLikelihood idref="treeLikelihood"/>
			</likelihood>
		</posterior>
		<operators idref="operators"/>

		<!-- write log to screen                                                     -->
		<log id="screenLog" logEvery="10000">
			<column label="Posterior" dp="4" width="12">
				<posterior idref="posterior"/>
			</column>
			<column label="Prior" dp="4" width="12">
				<prior idref="prior"/>
			</column>
			<column label="Likelihood" dp="4" width="12">
				<likelihood idref="likelihood"/>
			</column>
			<column label="rootHeight" sf="6" width="12">
				<parameter idref="treeModel.rootHeight"/>
			</column>
			<column label="uced.mean" sf="6" width="12">
				<parameter idref="uced.mean"/>
			</column>
		</log>

		<!-- write log to file                                                       -->
		<log id="fileLog" logEvery="10000" fileName="Ethiopia 2009NEWconstant.log.txt" overwrite="false">
			<posterior idref="posterior"/>
			<prior idref="prior"/>
			<likelihood idref="likelihood"/>
			<parameter idref="treeModel.rootHeight"/>
			<parameter idref="constant.popSize"/>
			<parameter idref="kappa"/>
			<parameter idref="alpha"/>
			<parameter idref="pInv"/>
			<parameter idref="uced.mean"/>
			<rateStatistic idref="meanRate"/>
			<rateStatistic idref="coefficientOfVariation"/>
			<rateCovarianceStatistic idref="covariance"/>
			<treeLikelihood idref="treeLikelihood"/>
			<coalescentLikelihood idref="coalescent"/>
		</log>

		<!-- write tree log to file                                                  -->
		<logTree id="treeFileLog" logEvery="10000" nexusFormat="true" fileName="Ethiopia 2009NEWconstant.trees.txt" sortTranslationTable="true">
			<treeModel idref="treeModel"/>
			<discretizedBranchRates idref="branchRates"/>
			<posterior idref="posterior"/>
		</logTree>
	</mcmc>
	<report>
		<property name="timer">
			<mcmc idref="mcmc"/>
		</property>
	</report>
</beast>
