# Supplementary material for: Time Clustered Sampling Can Inflate the Inferred Substitution Rate in Foot-And-Mouth Disease Virus Analyses
Source: PLoS One. 2015 Dec 2;10(12):e0143605. doi: 10.1371/journal.pone.0143605 (PMC4667911; doi:10.1371/journal.pone.0143605)
Supplement: S2 Appendix — (ZIP) [file pone.0143605.s002.zip › exponential/8sat1CHR.xml]

<?xml version="1.0" standalone="yes"?>

<!-- Generated by BEAUTi v1.8.0                                              -->
<!--       by Alexei J. Drummond, Andrew Rambaut and Marc A. Suchard         -->
<!--       Department of Computer Science, University of Auckland and        -->
<!--       Institute of Evolutionary Biology, University of Edinburgh        -->
<!--       David Geffen School of Medicine, University of California, Los Angeles-->
<!--       http://beast.bio.ed.ac.uk/                                        -->
<beast>

	<!-- The list of taxa to be analysed (can also include dates/ages).          -->
	<!-- ntax=28                                                                 -->
	<taxa id="taxa">
		<taxon id="ETH/3/07">
			<date value="1949.0" direction="forwards" units="years"/>
		</taxon>
		<taxon id="UGA/1/97">
			<date value="1966.0" direction="forwards" units="years"/>
		</taxon>
		<taxon id="KEN/21/04">
			<date value="1974.0" direction="forwards" units="years"/>
		</taxon>
		<taxon id="RV/11/37">
			<date value="2003.0" direction="forwards" units="years"/>
		</taxon>
		<taxon id="UGA/21/70">
			<date value="2004.0" direction="forwards" units="years"/>
		</taxon>
		<taxon id="K114/99">
			<date value="1968.0" direction="forwards" units="years"/>
		</taxon>
		<taxon id="K10/06">
			<date value="1998.0" direction="forwards" units="years"/>
		</taxon>
		<taxon id="KNP/196/91">
			<date value="1970.0" direction="forwards" units="years"/>
		</taxon>
		<taxon id="TAN/5/96">
			<date value="1971.0" direction="forwards" units="years"/>
		</taxon>
		<taxon id="T155/71">
			<date value="1976.0" direction="forwards" units="years"/>
		</taxon>
		<taxon id="K66/80">
			<date value="1980.0" direction="forwards" units="years"/>
		</taxon>
		<taxon id="KEN/4/98">
			<date value="2008.0" direction="forwards" units="years"/>
		</taxon>
		<taxon id="KEN/9/91">
			<date value="2007.0" direction="forwards" units="years"/>
		</taxon>
		<taxon id="KEN/22/08">
			<date value="1991.0" direction="forwards" units="years"/>
		</taxon>
		<taxon id="ZIM/23/03">
			<date value="2006.0" direction="forwards" units="years"/>
		</taxon>
		<taxon id="RHO/5/66">
			<date value="1997.0" direction="forwards" units="years"/>
		</taxon>
		<taxon id="SWA/1/49">
			<date value="1980.0" direction="forwards" units="years"/>
		</taxon>
		<taxon id="SR/2/58">
			<date value="1974.0" direction="forwards" units="years"/>
		</taxon>
		<taxon id="SWA/40/61">
			<date value="1937.0" direction="forwards" units="years"/>
		</taxon>
		<taxon id="BOT/1/68">
			<date value="1979.0" direction="forwards" units="years"/>
		</taxon>
		<taxon id="SA/13/61">
			<date value="1999.0" direction="forwards" units="years"/>
		</taxon>
		<taxon id="BEC/1/48">
			<date value="1961.0" direction="forwards" units="years"/>
		</taxon>
		<taxon id="UGA/3/99">
			<date value="1991.0" direction="forwards" units="years"/>
		</taxon>
		<taxon id="UGA/13/74">
			<date value="1999.0" direction="forwards" units="years"/>
		</taxon>
		<taxon id="SUD/8/74">
			<date value="1996.0" direction="forwards" units="years"/>
		</taxon>
		<taxon id="SUD/4/76">
			<date value="1958.0" direction="forwards" units="years"/>
		</taxon>
		<taxon id="NIG/3/80">
			<date value="1961.0" direction="forwards" units="years"/>
		</taxon>
		<taxon id="NIG2/79">
			<date value="1948.0" direction="forwards" units="years"/>
		</taxon>
	</taxa>

	<!-- The sequence alignment (each sequence refers to a taxon above).         -->
	<!-- ntax=28 nchar=663                                                       -->
	<alignment id="alignment" dataType="nucleotide">
		<sequence>
			<taxon idref="ETH/3/07"/>
			ACCACGAGTGCTGGTGAGGGCGCTGAAGTCGTGTCAACCGACGCGACCGCGCACGGTGGGAACCGCCGGAGAGCGAGACGAGTCCATACGGACGTGGCCTTCCTCCTTGACCGGTTCACGCTGATTGGCAAGACTGTTAACAACAAGATGGTACTTGACCTTCTCAAAACAAAGGAGAAAGCACTGGTTGGCGCAATCCTGCGATCAGCCACGTACTATTTCTCCGATCTGGAAGTGGCGTGCTTGGGCACGAACAAGTGGGTCGGGTGGCTCCCGAACGGAGCCCCCATGCCGACTGAAGTGGGCGACAACCCAGTCGTCTTCTCCACAAACGGCGCTACCCGTTTCGCTCTGCCTTTCACTGCCCCACACCGGCTTTTGGCAACACAATACGCCGGTGACTGCAAGTACAAGCAACAGCCCGAGACACCGCGCGAGAACATCCGCGGTGACCTCGCGACTCTGGCAGCCCGTATCAGCAGCGAGTCTCACATCCCAACCACTTTCAACTACGGGATCATCATCACTGAAGCTGAAGTGGATGTCTACGTGCGAATGAAGAGAGCCGAGCTCTACTGCCCGCGCTTTTTGCTGACCACGTATGACCACCAGACCGCTGAAAGATACAAGACGAAACTCGTCGCACCAGAGAAACAACTTGCA
		</sequence>
		<sequence>
			<taxon idref="UGA/1/97"/>
			ACAACTTCGGCCGGTGAAGGTGCTGAACCAGTCACAACTGATGCCTCACAACATGGTGGTAACGCCCGTCCCACACGGCGATACCACACCAATGTTGAGTTCTTGCTTGACCGTTTCACGCTCATAGGCAAGACACACAACAACAAAATGGTTTTGGACATGCTACGGACCGAGAAGAAGGCCCTGGTGGGTGCAATCCTGCGCTCCGCCACGTACTACTTCTCGGACTTGGAAGTGGCCTGCGTTGGCACGAACGAGTGGGTTGGCTGGGTTCCCAACGGGACGCCCGACGTCAGCGAGGTGGGCGACAATCCAGTCGTCTTTTCCCGCGATGGCGCAACCCGCTTTGCATTGCCATTCACAGCGCCGCACAGAGTCGTGGCGACATCGTACAACGGCAACTGCAAGTACCAAGACCAGAGCACAACACCGCTCACCCACGTCCGTGGGGACTTGGCTACTCTGGCTGAAAGAATCGCCCAGAATGCTCACATTCCTACCTCCTTTAATTACGGCCAGATTTATACCGAGGCCGAAGTGGACGTGTACGTGCGGATGAAGCGGGCTGAGACTTACTGTCCCAGGCCACTACTGACGCACTACGACCACGCTGGCAAGAACAGGTACAAGACCAAACTGGTAGCACCAGCCAAACAGCTCTGT
		</sequence>
		<sequence>
			<taxon idref="KEN/21/04"/>
			ACCACATCGGCGGGTGAGGGCGCGGAGCCCGTAACCACCGACGCATCACAGCACGGTGGTGGACGCCGCACCGCTCGCAGGCACCACACTGACGTCTCGTTCATACTCGACCGGTTCACCCTGGTTGGGAAAACTGTGGACAACAAATTGACACTGGACCTGCTCCAGACCAAGGAGAAAGCACTGGTGGGCGCAATCCTGCGCGCTGCCACGTACTACTTCTCGGATTTGGAGGTGGCATGTGTTGGCACGAACAAGTGGGTTGGCTGGACGCCGAATGGCGCGCCAGAACTTAGTGAGGTCGGCGACAATCCAGTCGTCTTCTCTCGCAACGGAACCACCCGCTTTGCTTTGCCCTACACTGCCCCACACAGGTGTCTTGCCACCGCCTACAACGGCGACTGCAAGTACAAACCAAACCATGAGACACCGCGGACACACATCCGCGGAGACCTCGCAACGCTCGCTACGCGCATCGCTAGCGAGACGCACATTCCAACCACCTTCAACTACGGCAGGATCTACACGGAGGCGGAAGTCGACGTGTACGTGAGAATGAAACGGGCGGAGCTTTACTGCCCCCGCCCGGTGTTGACTCACTACGAACACCAAGGGAAGGACCGCTACAAGGTGGCCCTGACAAAACCTGCCAAACAATTGTGC
		</sequence>
		<sequence>
			<taxon idref="RV/11/37"/>
			ACCACGUCUGUUGGCGAGGGUGCAGAGCCCGUCACGACUGACGCCUCCCAGCAUGGUGGCGACAGGCGCGCGGCGCGCAGGUACCACACUGAUGUGAGCUUCUUGCUCGAUCGGUUCACACUGGUCGGCAAGACACAGAACAACAGGCUGACACUAGACCUGCUCCAGACUAAGGAGAAAGCGCUGGUCGGCGCAAUCCUGCGUGCGGCCACGUACUAUUUCUCUGAUUUGGAAGUUGCGUGUGUGGGCACCAACAAGUGGGUCGGCUGGACUCCCAACGGAGCGCCGGAGCUUAGUGAAGUGGGCGACAACCCAGUCAUCUUCUCCACCAAUGACACCACCCGCUUUGCGCUGCCCUACACUGCACCACACAGAUGCUUGGCAACAUCCUACAACGGUGACUGCAAGUACAAGCCCGCUGGCACAGCCCCGCGUGAGAACAUCCGCGGGGACCUCGCGACCCUUGCGCAGAGGAUUGCAAGCGGGACACACAUCCCAACCACUUUCAAUUAUGGCAGGAUUUACACAGAAGCCGAGGUAGACGUGUACGUCAGGAUGAAGCGCGCAGAACUCUACUGUCCGCGCCCUCUCCUGACACACUACGACCACGGUGGCAAAGAUCGCUACAAGACCGCGAUAACCAAGCCUGCCAAACAAAUGUGC
		</sequence>
		<sequence>
			<taxon idref="UGA/21/70"/>
			ACCACGTCAGCTGGTGAGGGTGCTGAACCCGTCACCACAGATGCCACCCAACACGGCGGCAACAGCAGGCGAGCGCGACGCCATCACACCGATGTCAGCTTCCTGTTGGACCGCTTCACACTGATTGGGAAGACAAAGGACAACAAACTTGTCCTTGACCTGCTTCAGACTCGTGAGAAAGCACTGGTGGGCGCGATCCTGCGCTCCGCTACGTACTACTTTTCGGATCTGGAAGTTGCGTGTGTGGGCACCAACAAGTGGGTTGGATGGACGCCGAACGGCGCCCCGCAGTTGACAGAGGTGGGCGACAATCCAGTCGTCTTCTCACACAACGGGACAACCCGCTTTGCACTACCATACACGGCACCACACAGGTTGTTGGCGACCGCTTACAACGGTGACTGCAAGTACAAACCCGTTGGACAAGAACCGCGGACCAACATCCGCGGCGATTTGGCAACACTTGCCGAACGCATCGCCAACGAGACCCACATTCCAACCAGTTTCAACTACGGTCAGATTTACACCGAGGCTGAAGTGGACGTCTACGTGCGGATGAAGAGAGCCGAGCTGTACTGCCCGCGCCCCATCATCACGCACTACGACCACAACGGCAAGGACCGCTACAAGGTGGCCCTGGTCGCACCGGAGAAGCAACTGTGT
		</sequence>
		<sequence>
			<taxon idref="K114/99"/>
			ACCACATCGGCGGGTGAAGGCGCAGAGCCCGTGACTACCGATGCATCACAGCACGGTGGTGGGCGCCGCGCCGCTCGCAGGCAGCACACTGACGTGTCTTTCCTCCTTGACCGGTTCACCCTGGTCGGGAAGACTGTCAACAACAAACTGACACTGGACTTGCTCCAGACCAAGGAGAAAGCACTGGTGGGCGCAATCCTGCGCGCTGCCACGTACTACTTTTCGGACTTGGAGGTGGCATGTGTTGGCACGAACAAGTGGGTTGGCTGGACACCGAACGGTGCGCCGGAACTCAATGAGGTCGGCGACAACCCAGTCGTCTTCTCTCACAACGAGACCACCCGCTTTGCTCTGCCATACACTGCCCCACACAGATGTCTTGCTACTGCCTACAACGGCGACTGCAAGTACAAACCAAACAGTGAGGCACCGCGGACACACGTCCGTGGGGATCTCGCAACACTCGCTGAGCGCATCGCTAGTGAGACACACATTCCAACCACCTTCAACTACGGCAGGATCTACACGGAGGCGGAAGTCGACGTGTATGTGAGGATGAAACGAGCGGAGCTTTATTGTCCCCGCCCGGTGCTGACTCACTATGACCACCAAGGTAAGGACCGCTACAAAGTGGCCCTGACAAAGCCTGTCAAGCAACTGTGC
		</sequence>
		<sequence>
			<taxon idref="K10/06"/>
			ACCACATCGGCGGGTGAGGGCGCGGAACCTGTGACCACCGACGCATCACAGCACGGTGGTGGGCGCCGCACCGCTCGCAGGTACCACACTGACGTGTCATTCCTCCTCGACCGGTTCACTCTGGTCGGGAAGACTGTGGACAACAGACTGACACTGGACATGCTCCAGACCAAGGAGAAAACACTGGTGGGCGCAATCCTGCGTGCTGCTACGTACTACTTCTCAGACTTGGAGGTGGCGTGTGTTGGCACAAACAAGTGGGTCGGCTGGACACCGAACGGTGCACCGGAACTCAGTGAGGTAGGCGACAATCCAGTCGTCTTCTCCCACAACGGAACCACCCGCTTTGCTCTGCCCTACACCGCCCCGCACAGGTGTCTCGCCACGACATACAATGGCAACTGCAAATACAAACCAACCAGCGAGGGACCCCGAACAAACAACCGCGGGGATCTCGCAACACTCGCTGAGCGCATTGCTAGCGAGACACACATTCCAACCACCTTTAACTACGGCAGGGTTTACACAGAGGCGGAAGTCGATGTGTACGTGAGAATGAAGCGGGCGGAGCTTTACTGCCCTCGCCCGGTGCTGACTCACTACGACCACCAAGGCAAGGACCGCTATAAAGTGGCCCTGACAAAACCTGCCAAGCAACTGTGC
		</sequence>
		<sequence>
			<taxon idref="KNP/196/91"/>
			ACCACAUCCGCUGGCGAAGGAGCGGAGCCUGUCACGACUGAUGCUUCCCAACACGGAGGCGACAGACGGACAACUCGUAGGCAUCACACUGAUGUGAGCUUCUUGCUCGACCGGUUCACACUGGUUGGUAAAACACAGGACAACAAACUGACACUAGACCUGCUCCAAACCAAGGAAAAAGCACUGGUUGGCGCAAUCCUGCGCGCAGCCACGUACUACUUCUCUGACUUGGAGGUUGCGUGUGUGGGUGACAACAAAUGGGUCGGCUGGACUCCCAACGGAGCUCCAGAACUUGCGGAAGUGGGCGACAACCCAGUCGUCUUUUCCAAAGGUAGAACCACCCGUUUUGCACUGCCCUACACCGCUCCACACAGGUGCUUGGCGACAGCCUACAACGGUGACUGCAAGUACAAACCCACUGGCACAGCUCCACGCGAAAACAUUCGUGGAGACCUCGCAACUCUCGCGGCGAGGAUUGCAAGUGAGACACACAUUCCAACCACCUUCAACUAUGGCAGGAUUUACACAGACACUGAGGUCGACGUGUACGUCAGGAUGAAGCGCGCGGAGCUCUACUGCCCGCGACCCGUUCUCACGCACUACGACCACGGUGGCAGGGAUCGCUACAGAACUGCGAUCACCAAACCUGUCAAACAGUUGUGC
		</sequence>
		<sequence>
			<taxon idref="TAN/5/96"/>
			ACCACATCGGCGGGTGAGGGCGCGGAGCCCGTAACCACCGACGCATCACAGCACGGTGGTGGACGCCGCACCGCTCGCAGGCACCACACTGACGTCTCGTTCATACTCGACCGGTTCACCCTGGTTGGGAAAACTGTGGACAACAAATTGACACTGGACCTGCTCCAGACCAAGGAGAAAGCACTGGTGGGCGCAATCCTGCGCGCTGCCACGTACTACTTCTCGGATTTGGAGGTGGCATGTGTTGGCACGAACAAGTGGGTTGGCTGGACGCCGAATGGCGCGCCAGAACTTAGTGAGGTCGGCGACAATCCAGTCGTCTTCTCTCGCAACGGAACCACCCGCTTTGCTTTGCCCTACACTGCCCCACACAGGTGTCTTGCCACCGCCTACAACGGCGACTGCAAGTACAAACCAAACCATGAGACACCGCGGACACACATCCGCGGAGACCTCGCAACGCTCGCTACGCGCATCGCTAGCGAGACGCACATTCCAACCACCTTCAACTACGGCAGGATCTACACGGAGGCGGAAGTCGACGTGTACGTGAGAATGAAACGGGCGGAGCTTTACTGCCCCCGCCCGGTGTTGACTCACTACGAACACCAAGGGAAGGACCGCTACAAGGTGGCCCTGACAAAACCTGCCAAACAATTGTGC
		</sequence>
		<sequence>
			<taxon idref="T155/71"/>
			ACCACATCGGCGGGTGAGGGCGCGGAGCCCGTAACCACCGACGCATCACAGCACGGTGGTGGACGCCGCACCGCTCGCAGGCACCACACTGACGTCTCGTTCATACTCGACCGGTTCACCCTGGTTGGGAAAACTGTGGACAACAAATTGACACTGGACCTGCTCCAGACCAAGGAGAAAGCACTGGTGGGCGCAATCCTGCGCGCTGCCACGTACTACTTCTCGGATTTGGAGGTGGCATGTGTTGGCACGAACAAGTGGGTTGGCTGGACGCCGAATGGCGCGCCAGAACTTAGTGAGGTCGGCGACAATCCAGTCGTCTTCTCTCACAACGGAACCACCCGCTTTGCTTTGCCCTACACTGCCCCACACAGGTGTCTTGCCACCGCCTACAACGGCGACTGCAAGTACAAACCAAACCATGAGACACCGCGGACACACATCCGCGGAGACCTCGCAACGCTCGCTACGCGCATCGCTAGCGAGACGCACATTCCAACCACCTTCAACTACGGCAGGATCTACACGGAGGCGGAAGTCGACGTGTACGTGAGAATGAAACGGGCGGAGCTTTACTGCCCCCGCCCGGTGTTGACTCACTACGAACACCAAGGGAAGGACCGCTACAAGGTGGCCCTGACAAAACCTGCCAAACAATTGTGC
		</sequence>
		<sequence>
			<taxon idref="K66/80"/>
			ACCACATCGGCGGGTGAGGGCGCGGAGCCCGTGACCACCGACGCATCACAGCACGGTGGTGGACGCCGCACCGCACGCAGGTACCACACTGACGTCTCGTTCATACTCGACCGGTTCACCCTGGTTGGGAAGACTGTGAACAACAAACTGACACTGGACCTGCTCCAAACCAAGGAGAAAGCACTGGTGGGCGCAATCCTGCGCGCTGCCACGTACTACTTCTCGGATTTGGAGGTGGCATGTGTTGGCACGAACAAGTGGGTTGGCTGGACGCCGAATGGCGCGCCAGAGCTCAGTGAGGTTGGCGACAATCCAGTCGTCTTCTCTCGCCACGGGACCACCCGCTTCGCCTTGCCCTACACTGCTCCACACAGGTGTCTTGCCACCGCCTACAACGGTGACTGCAAGTACAAACCAAATCACGAGGCACCGCGAACAAACATCCGCGGAGACCTCGCGACGCTCGCTACGCGCATCGCTAGCGAGACGCACATTCCAACCACCTTCAACTACGGCAGGATCTACACGGAGGCGGAAGTCGACGTGTACGTGAGAATGAAACGGGCGGAGCTTTATTGCCCCCGTCCGGTATTGACTCACTACGATCACCAAGGGAAGGACCGCTACAAAGTGGCCCTGACAAAACCTGCCAAACAACTGTGC
		</sequence>
		<sequence>
			<taxon idref="KEN/4/98"/>
			ACCACATCGGCGGGCGAGGGCGCGGATCCAGTGACCACCGACGCTACACAGCACGGTGGTGGACGCCGCACTGCTCGCAGGCACCACACTGATGTCTCGTTCTTACTTGACCGGTTCACCCTGGTCGGGAAGACCCAAAACAACAGACTGACACTGGACCTGCTCCAAACCAAGGAGAAAGCACTGGTGGGCGCAATCCTGCGTGCTGCCACGTACTACTTCTCGGATTTGGAGGTGGCGTGTGTTGGCGAGAACAAGTGGGTCGGCTGGACGCCTAATGGCGCGCCAGAGCTCAGTGAAGTCGGCGACAATCCAGTCGTCTTCTCTCACAACGGGACCACCCGCTTTGCTTTGCCTTACACTGCCCCACACAGGTGTCTTGCTACCGCCTACAACGGCGACTGCAAGTACAAGCCAAATGCTGAGGCACCGCGAACGCACATTCGCGGGGACCTTGCAGTGCTCGCTGAGCGCATCGCCAGTGAGACGCACATCCCAACTACCTTCAACTATGGCAGGATTTACACGGAGGCGGATGTCGACGTGTACGTGAGAATGAAACGGGCGGAGCTTTACTGCCCCCGTCCGGTGTTAACTCACTATGACCACAAAGGGCGCGACCGCTACAAAGTGGCCCTGACAAAGCCTGCTAAACAATTGTGC
		</sequence>
		<sequence>
			<taxon idref="KEN/9/91"/>
			ACCACATCGGCGGGTGAGGGCGCGGAGCCCGTGACCACCGACGCTACACAGCACGGTGGTGGACGCCGCACCGCTTACAGGCACCACACTGACGTCTCATTCATACTTGACCGGTTCACCCTGGTCGGGAGGACTCAGAACAACAGACTGACACTGGACCTGCTCCAAACCAAGGAGAAAGCACTGGTGGGCGCAATCCTGCGCGCTGCCACGTACTACTTCTCGGACTTGGAGGTGGCATGTGTTGGCGTGAACAAGTGGGTTCGGTGGACGCCGAATGGCGCGCCGGAGCTCAGTGAGGTCGGCGACAACCCAGTCGTCTTCTCTCACAACGGGACCACCCGCTTTGCTTTGCCTTACACTGCCCCACACAGGTGTCTTGCCACCGCCTACAACGGCGACTGCAAGTACAAGCCAAACACTGAGGCACCGCGAACGCACATTCGCGGGGACCTTGCAACACTCGCTGAGCGCATCGCCAGTGAGACGCACATTCCAACTACCTTCAACTATGGCAGGCTCTACACGGAGGCGGATGTCGACGTGTACGTGAGAATGAAACGGGCGGAGCTTTACTGCCCCCGTCCGGTGTTGACTCACTATGACCATAAGGGGAACGACCGCTACAAAGTGGCCCTGACAAAGCCTGCTAAACAACTGTGC
		</sequence>
		<sequence>
			<taxon idref="KEN/22/08"/>
			ACCACATCGGCGGGTGAAGGCGCAGAGCCCGTGACTACCGACGCTTCACAGCACGGTGGTGGGCGCCGCACCGCCCGCAGACAGCACACTGACGTGTCTTTCCTCCTTGACCGGTTCACCCTGGTCGGGAAGACTGTCAACAACAGGCTGACACTGGACTTGCTCCAGACCAAGGAGAAAGCACTGGTGGGCGCAATCCTGCGCGCTGCCACGTACTACTTCTCAGACCTGGAGGTGGCATGTGTTGGTACGAACAAGTGGGTTGGCTGGACACCGAATGGTGCACCAGAACTCAATGAGGTCGGCGACAACCCAGTCGTCTTCTCTCATAATGGGACCACCCGCTTTGCTCTGCCATACACTGCCCCACACAGATGTCTTGCCACCGCCTACAACGGCGACTGCAAGTACAAACCAAACAGCGAAGCACCGCGGACACACGTCCGCGGGGATCTCGCAACACTCGCTGAGCGCATCGCTAGCGAGACACACATTCCAACCACATTCAACTACGGCAGGATCTACACGGAGGCTGAAGTCGACGTGTATGTGAGGATGAAACGAGCGGAGCTTTACTGCCCTCGCCCGGTGCTGACTCACTATGACCACCATGGTAGGGACCGCTACAAAGTGGCCCTGACAAAACCTGCCAAACAACTGTGC
		</sequence>
		<sequence>
			<taxon idref="ZIM/23/03"/>
			ACCACCTCGGCGGGTGAGGGCGCAGACCCTGTCACTACCGACGCCTCACAGCACGGTGGTGACCGGCGCGCCACACGCAGACAACACACAGACGTTGCGTTCCTTCTTGACCGATTCACACTAATCGGTAAGACACAGGGCCGCAGGTTGACACTAGACCTGCTCCAGACCAAGGAAAAAGCACTGGTGGGCGCAATCCTGCGCGCCGCCACGTACTACTTCTCAGATCTGGAAGTAGCGTGTGTTGGCATGAACAAATGGGTCGGTTGGACTCCCAACGGAGCCCCAGAGTTGGATGAGGTGGGCGACAACCCAGTCGTCTTCTCACACAACGGCGCCACCCGCTTTGCTCTGCCCTACACTGCTCCACACAGGTGTTTGGCCACCACTTACAACGGTGACTGCAAGTACAAACCAAGTGAACAAGCCCCTCGGACCAACATCCGCGGAGACCTTGCGACGCTCGCAGAGCGCATCGCAACGGAAACGCACATTCCAACCACCTTCAACTACGGCAGGATTTACACTGATGAAGAAACTGACGTGTACGTGAGGATGAAGCGGGCGGAGCTCTACTGCCCGCGCCCGTTGCTCACCAGGTACGAGCACGGCGGGAAAGACCGTTACAAGGTGGCCCTCACCAAACCTGCCAAACAATTGTGC
		</sequence>
		<sequence>
			<taxon idref="RHO/5/66"/>
			ACUACGUCUGCUGGUGAGGGUGCAGAGCCCGUCACGACUGACGCUUCCCAACACGGUGGCGACAGACGUACGGCACGCAGGUACCAUACCGACGUGAGUUUUCUGCUCGACCGGUUCACACUGGUUGGUAGGACACAGAACUGCAGGUUGACACUGGAUUUGCUCCAAACUAAGGAGAAAGCACUAGUCGGCGCAAUCCUGCGCGCGGCCACGUACUACUUCUCUGAUUUGGAAGUCGCAUGUGUCGGCACCAACGAGUGGGUUGGAUGGACUCCUAACGGAGCGCCGGAAUUGAGUGAAGUGGGCGACAACCCCGUCGUCUUCUCCACCAAUAACACAACCCGCUUUGCGCUGCCCUACACUGCGCCACACAGAUGUCUGGCAACAUCCUACAACGGUGACUGCAAGUACAAGCCCGCUGGCACAACCCCGCGUGAGAACAUCCGCGGUGACCUCGCAACUCUUGCGGGGAGGAUUGCAAGCGAGACCCACAUCCCUACCACCUUUAACUAUGGCAGGAUAUACACACAAGCCGAUGUUGACGUGUACGUUAGGAUGAAGCGGGCGGAACUCUACUGCCCGCGACCUCUCCUCACGCACUAUGAUCAUGCCGGCAAGGAUCGCUACAAGACCGCGAUAACCAAACCUGUCAAACAACUGUGC
		</sequence>
		<sequence>
			<taxon idref="SWA/1/49"/>
			ACAACCUCUGCAGGUGAAGGCGCAGAUCCAGUCACCACGGACGUUUCCGAACACGGAGGCGUUUCCAGAACCACCCGUCGGGCCCACACCGACGUGGCAUUCCUUCUUGACCGGUUCACCAAGGUUGGGAGAACCAAGGAUCGCAAAAUGGUUUUGGACCUGUUGACCACCAACGAGAAAUCACUGGUCGGCGCACUCCUGCGUGCGGCCACGUACUAUUUCUCCGACCUGGAAGUGGCAUGUGUCGGGACCAACAAAUGGGUGGGAUGGGCUCCCAAUGGUAGCCCGGUGUUUAGUGAAGUGGGCGACAAUCCAGUUGUCUUCUCACGCAACGACACCACCCGUUUCGCACUCCCUUACACGGCGCCCCACAGGGUGCUCGCCACAACCUACAACGGUGACUGCAAGUACAAGCCCACUGGCACUCCACCUCGUGAGAACAUCCGCGGCGACCUCGCAACCUUGGCCGCGCGAAUUGCCAGUGAGACCCACAUCCCAACAACAUUCAACUACGGGAUGAUAUACACAGAGGCAGAGGUGGACGUGUACCUGAGGAUGAAGAGAGCGGAACUCUACUGCCCUCGGCCUGUUCUCACACACUACGACCACAAAGGCAAGGACCGUUACCAGACGGCUCUCACCAAACCUGCCAAACAGUUGUGU
		</sequence>
		<sequence>
			<taxon idref="SR/2/58"/>
			ACAACCUCCGCAGGUGAAGGCGCGGACCCAGUCACCACUGACACGUCCGAACACGGAGGUGCCCCCAGAACCGCCCGUCGGGUUCACACUGAUGUGGCGUUCCUUCUCGACCGGUUCACUCUGGUUGGGAGGACCGAGGGCAACAAAUUAGUGUUGGACCUGUUGACCACGAAGGAGAAAUCACUGGUCGGCGCACUCCUGCGUGCGGCCACGUACUACUUCUCCGACAUGGAAGUGGCGUGUGUCGGGACUAACAAAUGGGUGGGCUGGGCUCCCAACGGCAGCCCGGUGCUGAGUGAAGUGGGCGACAAUCCAGUCGUCUUCUCACACAACAACACCACCCGCUUUGCAAUCCCCUACACAGCGCCCCACCGGGUGCUCGCCACAGUCUACAAUGGUGACUGUAAGUACAAACCCACUAACGCUCCCCCCCGCGAGAACAUUCGCGGAGACCUCGCCACCCUGGCUGAGCGGAUUGCUAGUGAGACCCACAUCCCAACAACAUUCAAUUACGGGAUAAUUUACACAGAGGCAGAAGUGGACGUGUACCUGAGGAUGAAGAGAGCAGAACUCUACUGCCCUCGGCCUCUUCUCACGCACUACGACCACAAAGGCAAGGACCGUUACCAGACGGCUCUUGUCCGACCUGCCAAACAGUUGUGC
		</sequence>
		<sequence>
			<taxon idref="SWA/40/61"/>
			ACAACCUCCGCAGGUGAAGGCGCGGACCCAGUCACCACAGAUGCAUCCGCACACGGAGGUGAUACCAGAACCGCCCGUCGGGCCCACACCGACGUGGCGUUCCUUCUUGACCGGUUCACUCUGGUUGGGAAGACCAAAGACAACAAAUUGGUUCUGGACCUCCUGAGCACCAAGGAGAAAUCGCUGGUCGGCGCACUUCUGCGUGCGGCCACGUACUACUUCUCCGACCUGGAAGUGGCGUGUGUUGGGACCAACGCUUGGGUAGGUUGGACUCCUAACGGUAGUCCAGAGCUGACGGAAGUGGGCGACAACCCAGUCGUCUUCUCACACGGAGGCACUACUCGCUUCGCGCUCCCUUACACCGCACCCCACCGGGUGCUUGCCACAGUCUACAAUGGUGAUUGCAAGUACAAACCCACUGGCACCGCGCCCCGCGAAAACAUCCGCGGUGACCUCGCAACCCUGGCUGCGCGGAUUGCUAGUGAGACCCACAUCCCAACAACAUUCAACUAUGGAAUGAUUUACACACAGGCAGAAGUGGACGUAUACCUGAGGAUGAAGAGAGCAGAACUCUACUGCCCUCGACCCGUUCUCACGCACUACGACCAUGGUGGCAAGGACCGUUACAAGACGGCCCUCGUCAAACCUGCCAAACAGCUGUGC
		</sequence>
		<sequence>
			<taxon idref="BOT/1/68"/>
			ACAACCTCTGCAGGCGAAGGCGCGGACCCAGTCACCACAGACGCATCCGCACACGGAGGTGACACCAGAACCACCCGTCGGGCCCACACCGACGTGACGTTCCTTCTTGACCGGTTCACTCTGGTTGGGAAGACCAACGACAACAAACTGGTTTTGGACCTCCTGAGCACCAAAGAGAAATCACTGGTCGGCGCACTCCTGCGCGCGGCCACGTATTACTTCTCTGACCTGGAGGTGGCGTGTGTTGGGACCAACGCATGGGTGGGTTGGACTCCTAACGGTAGTCCAGTGCTGACGGAAGTGGGCGACAACCCAGTCGTCTTCTCACGTAGAGGCACCACTCGTTTCGCGCTCCCTTACACCGCACCCCACCGGGTGCTCGCCACAGTCTACAACGGTGACTGTAAGTACAAACCCACTGGCACCGCGCCCCGCGAAAACATCCGCGGCGACCTCGCAACCCTGGCAGCGCGGATTGCTAGTGAGACCCACATCCCAACAACATTCAACTACGGGATGATTTACACACAGGCAGAAGTGGACGTGTACCTGAGGATGAAGAGAGCAGAACTCTACTGCCCTCGACCCGTTCTCACGCACTACGACCATAACGGCAGGGATCGTTACAAGACGACCCTTGTTAAACCTGCCAAACAGCTGAGC
		</sequence>
		<sequence>
			<taxon idref="SA/13/61"/>
			ACAACCUCUGCAGGUGAAGGCGCGGACCCAGUCACCACAGACACGUCCGAACACGGAGGUGCCUCCAGAGUCGCCCGUCGGGCCCACACCGACGUGGCGUUCCUUCUUGACCGGUUCACUCUGGUCGGGAAGACCAAGAACAACCAAUUGGUUCUGGACCUCUUGGACACCAAAGAGAAAUCACUGGUCGGCGCACUCCUGCGCGCGGCCACGUACUACUUCUCUGACUUGGAAGUGGCAUGUGUUGGGACCAAUACAUGGGUGGGCUGGACGCCCAAUGGUAGUCCAGUGAUGAGCGAAGUGGGCGACAACCCAGUCGUCUUCUCGCACAACGGCACCACUCGUUUUGCACUCCCUUACACUGCACCCCACCGGGUGCUUGCCACAGUCUACAAUGGUGACUGCAAGUACAAACCCACUGGCACCGCACCCCGCGAAAACAUCCGCGGUGACCUCGCAACUCUUGCUGCGCGGAUUGCUAGUGAGACCCACAUCCCGACGACAUUUAACUACGGGAUGAUUUACACACAGGCAGAGGUGGACGUGUACCUGAGGAUGAAGAGAGCAGAACUCUACUGCCCUCGACCCGUUCUCACGCACUACGACCACGGCAACAAGGAUCGUCACAAGACGGCCCUCGUCAAACCUGCCAAGCAGCUGUGC
		</sequence>
		<sequence>
			<taxon idref="BEC/1/48"/>
			ACAACCUCCGCAGGUGAAGGCGCAGACCCAGUCACCACAGACGUCUCUGAGCACGGAGGCGUCUCCAGAACCGCACGCCGGGCACACACCGACGUCGCUUUCCUUCUCGACCGGUUCACUCUGGUUGGGAAAACCAUGGAAAACAAAAUGGUUCUGGAUUUGUUGACCACGAAGGAGAAAUCACUGGUUGGCGCACUCCUGCGUGCGGCCACGUAUUACUUCUCUGAUUUGGAGGUGGCAUGCGUCGGGAACAACAAAUGGGUAGGCUGGGCUCCCAAUGGUAGCCCAGUGCUGAUUGAGGUGGGCGACAAUCCAGUCGUCUUCUCACACAAUGGUACAACCCGUUUUGCACUCCCGUACACUGCACCCCACCGGGUGCUCGCCACAGUUUACAACGGUGACUGCAAGUACAAGCCCACUGGCACUCAGCCUCGCGGAAACAUCCGCGGGGACCUCGCCGCUGUGGCUGGGAGGAUCGCCAGUGAGACCCACAUCCCGACGACAUUUAAUUUCGGGAUGAUUUACACAGAGGCAGAGGUGGACGUGUACCUGAGGAUGAAAAGGGCGGAACUCUACUGUCCCCGACCCGUUCUCACGCACUACGACCACAAUGGCAAAGAUCGUUACAAGACGAGCAUUGUCAGACCUGCCAAACAACUGUGU
		</sequence>
		<sequence>
			<taxon idref="UGA/3/99"/>
			ACCACGTCAGCCGGTGAGGGTGCTGAACCCGTTACCACGGATGCCTCCCAACACGGCGGCACTAGCAGGCGAGTGCGACGTCAACACACCGATGTCAGCTTCCTGTTGGACCGCTTCACACTAATTGGGAAGACACACGACAACAAACTTGTTCTTGATCTGCTCCAGACCAAGGAGAAGGCACTGGTGGGCGCAATCCTGCGTTCTGCCACGTACTACTTCTCGGATCTGGAAGTTGCGTGTGTGGGCACTAACAAGTGGGTTGGATGGACACCTAACGGTGCGCCACAGCTAACCGAGGTAGGTGACAACCCCAGTCATTTCTCGCACAACGGCACAACCCGCTTTGCATTGCCATACACTGCACCCCACAGGTTGCTGGCCACCGTGTACAACGGTGATTGCAAGTACAAGCCCACTGAACAACCACCGCGAACCAACATCCGCGGTGACTTGGCGGTGCTTGCCCAACGCATTGCCAGCAAAACACACATTCCCACCAGTTTCAACTACGGTCAAATTTACACCGAGAGCGAAGTGGACGTGTACGTGCGAATGAAGAGGGCCGAGCTGTATTGCCCGCGCCCCGTTCTCACGCACTATGACCACGGAGACAAAGACCGCTACAAGATTGAACTGGTAAAACCAGCAAAACAACTGGAA
		</sequence>
		<sequence>
			<taxon idref="UGA/13/74"/>
			ACAACCAGTGCGGGTGAGGGTGCCGACGTTGTCACTGTTGACGCTACCGCCCACGGTGGCACCCAGAGAGCTACGCGTCGTGTTCACACTGACGTCGCGTTCCTGCTAGACAGGTTCACTCTCGTGGGCAAGACAGTTGACAACAAGATGGTGCTTGACATGCTCCAGACCAAAAAGAAGGCACTGGTGGGCGCAATCCTGCGTTCTGCCACGTACTACTTTGCTGATTTGGAGGTGGCATGTGTTGGGACCAACAAGTGGGTCGGTTGGCTGCCAAATGGCGCGCCAGTTCCGAGCGAAGTTGGCGACAATCCAGTCGTTTTCTCGCACAACGGAGTGACCCGCTTCGCGCTTCCCTACACTGCGCCACACCGTGTTCTGGCGACCGTGTACAACGGCAACTGCAGGTACAAGCCAAACACTGAGGCACCTCGCCCCACCATCAGGGGCGATCTTGCGACGCTAGCCGCTCGCATTGCTGAACAGGCACACATCCCGACGACTTTCAACTACGGGATTATCCTGACAGAAGGTGAAGTTGACGTCTACGTGCGCATGAAACGAGCGGAGCTTTACTGCCCCCGTTTCGTTCTCACCATGTATGACCATGCAGGCCAGGACAGGCGCAAGATTAGACTTGTGGCGCCTGCAAAACAAGTGTGC
		</sequence>
		<sequence>
			<taxon idref="SUD/8/74"/>
			ACAACCAGCGCAGGTGAAGGGGCAGACGTGGTGACCGTCGACGCCGCCGCACACGGTGGTAACCAGAGACGGACACGCCGCGTTCACACGGACGTAGCGTTCCTTCTGGACAGGTTCACGCTGGTGGGGAAAACACAGAACAACAGAATGGTACTTGACATGCTCAAGACTAAGGAGAAAGCACTGGTAGGCGCAATCCTGCGTTCTGCCACGTACTACTTCGCTGATCTTGAGGTGGCGTGTGTGGGCACGAACAAGTGGGTTGGCTGGCTGCCAAACGGCGCGCCCGTTCCACAGGAGGTTGGCGACAACCCAGTCGTCTTCTCCCACAACGGGACGACCCGCTTCGCCCTGCCCTTCACCGCTCCACACCGTGTTCTGGCAACAGTCTACAACGGTGATTGCAAGTACAAACCAATCAACGAGGACACCAGGACCAACATCAGGGGTGACCTCGCGACACTGGCTGCGCGCATCCGCGAACAGTCGCACATTCCAACAACTTTCAACTATGGAATTATTCTGACTGAAGCAGAAGTGGACGTCTACGTGCGCATGAAGCGGGCGGAGCTTTACTGCCCTCGCCCCGTGCTGACCACGTATGACCATGCTTCAGCTGACAGGTACAAAGTTTCGCTTGTCGCGCCCGAAAAGCAGATGGCG
		</sequence>
		<sequence>
			<taxon idref="SUD/4/76"/>
			ACAACCAGCGCAGGTGAAGGGGCAGACGTGGTGACCGTCGACGCCGCCGCACACGGTGGCAACCAGAGACGGACACGCCGCGTTCACACGGACGTAGCGTTCCTTCTGGACAGGTTCACGCTGGTGGGAAAAACACAGGACAACAAAATGGTACTTGACATGCTCAAGACTAAGGAGAAAGCACTGGTGGGCGCAATCCTGCGTTCTGCCACGTACTACTTCGCAGACCCTGAGGTGGCGTGTGTGGGCACGAACAGGTGGGTTGGCTGGCTGCCGAACGGCGCGCCCGTCCCACAGGAGGTTGGCGACAACCCGGTCGTCTTCTCCCACAACGGGACGACCCGCTTCGCCCTGCCCTTCACCGCTCCACACCGTGTCCTGGCAACAGTCTACAACGGTGATTGCAAGTACAAACCAATCAACGAGGACACCCGGACCAACATCAGGGGTGACCTCGCGACACTGGCTGCGCGCGTCCGCGAACAGTCGCACATTCCAACAACTTTCAACTATGGAATCATTCTGACTGAAGCAGAAGTGGACGTCTACGTGCGCATGAAGCGGGCGGAGCTTTACTGCCCTCGCCCCGTGTTGACCACGTATGACCATGCTTCAGCTGACAGGTACAAAGTTCCGCTTGTCGCGCCCGAAAAGCAGATGGCG
		</sequence>
		<sequence>
			<taxon idref="NIG/3/80"/>
			ACAACCAGCGCAGGTGAAGGGGCAGACGTGGTGACCGTCGACACCGCTGCACACGGCGGTAACCAGAGACGGACACGCCGCGTTCACACGGACGTGGCGTTCCTTCTGGACAGGTTCACACTGGTGGGAAAAACACGGGACAACAAAATGGTACTTGACATGCTCAAGACTAAGGAGAAAGCACTGGTGGGCGCGATCCTGCGTTCTGCCACGTACTACTTCGCAGACCTTGAGGTGGCGTGCGTGGGCACTAACAAGTGGGTTGGCTGGTTGCCGAATGGCGCGCCTGTCCCGCGGGAGGTTGGCGACAACCCAGTCGTCTTCTCCCACAACGGGACGACCCGCTTCGCCCTGCCCTTCACCGCCCCACACCGTGTTCTGGCAACAGTTTACAACGGTGATTGCAAGTACAAACCAACCAATGAGGACACTCGGACCAACATCAGGGGTGACCTCGCGACACTGGCCGCGCGCGTCCGCGAGCAGTCGCACATCCCAACAACCTTCAACTATGGAATCATTCTGACTGAAGCAGAAGTGGACGTCTATGTGCGCATGAAGCGGGCGGAGCTTTACTGCCCTCGCCCCGTGTTGACCACGTATGACCATGCTTTAGCTGACAGGTACAAAGTTTCGCTTATCGCGCCTGAAAAGCAGATGGCG
		</sequence>
		<sequence>
			<taxon idref="NIG2/79"/>
			ACAACCAGCGCAGGUGAAGGGGCAGACGUGGUGACCGUCGACACCGCUGCACACGGCGGUAACCAGAGACGGACACGCCGCGUUCACACGGACGUAGCGUUCCUUCUGGACAGGUUCACACUGGUGGGAAAAACACAGGACAACAAAAUGGUACUUGACAUGCUCAAGACUAAGGAGAAAGCACUGGUGGGCGCAAUCCUGCGCUCUGCCACGUACUACUUCGCAGACCUUGAGGUGGCGUGUGUGGGCACGAACAAGUGGGUUGGCUGGUUGCCGAAUGGCGCGCCCGUCCCGCGGGAGGUUGGCGACAACCCAGUCGUCUUCUCCCGCAACGGGACGACCCGCUUCGCCCUGCCCUUCACCGCUCCACACCGUGUUCUGGCAACAGUUUACAACGGUGAUUACAAGUACAAACCAAUCAAUGAGGACACCCGGACCAACAUCAGGGGUGACCUCGCGACACUGGCCGCACGCGUCCGCGAACAGUCGCACAUUCCAACAACCUUCAACUAUGGAAUCAUUCUGACUGAAGCAGAGGUGGACGUCUACGUGCGCAUGAAGCGGGCGGAGCUUUACUGCCCUCGCCCCGUGUUGACUACGUAUGACCAUGCUUCAGCUGACAGGUACAAAGUUUCGCUUAUCGCGCCCGAAAAGCAGAUGGCG
		</sequence>
	</alignment>

	<!-- The unique patterns from 1 to end                                       -->
	<!-- npatterns=392                                                           -->
	<patterns id="patterns" from="1" strip="false">
		<alignment idref="alignment"/>
	</patterns>

	<!-- A prior assumption that the population size has grown exponentially     -->
	<!-- throughout the time spanned by the genealogy.                           -->
	<exponentialGrowth id="exponential" units="years">
		<populationSize>
			<parameter id="exponential.popSize" value="710.0" lower="0.0"/>
		</populationSize>
		<growthRate>
			<parameter id="exponential.growthRate" value="0.71"/>
		</growthRate>
	</exponentialGrowth>

	<!-- Construct a starting tree that is compatible with specified clade heights-->
	<rescaledTree id="startingTree">

		<!-- Construct a rough-and-ready UPGMA tree as an starting tree              -->
		<upgmaTree>
			<distanceMatrix correction="JC">
				<patterns>

					<!-- To generate UPGMA starting tree, only use the 1st aligment, which may be 1 of many aligments using this tree.-->
					<alignment idref="alignment"/>
				</patterns>
			</distanceMatrix>
		</upgmaTree>
	</rescaledTree>

	<!-- Generate a tree model                                                   -->
	<treeModel id="treeModel">
		<upgmaTree idref="startingTree"/>
		<rootHeight>
			<parameter id="treeModel.rootHeight"/>
		</rootHeight>
		<nodeHeights internalNodes="true">
			<parameter id="treeModel.internalNodeHeights"/>
		</nodeHeights>
		<nodeHeights internalNodes="true" rootNode="true">
			<parameter id="treeModel.allInternalNodeHeights"/>
		</nodeHeights>
	</treeModel>

	<!-- Generate a coalescent likelihood                                        -->
	<coalescentLikelihood id="coalescent">
		<model>
			<exponentialGrowth idref="exponential"/>
		</model>
		<populationTree>
			<treeModel idref="treeModel"/>
		</populationTree>
	</coalescentLikelihood>

	<!-- The uncorrelated relaxed clock (Drummond, Ho, Phillips & Rambaut (2006) PLoS Biology 4, e88 )-->
	<discretizedBranchRates id="branchRates">
		<treeModel idref="treeModel"/>
		<distribution>
			<logNormalDistributionModel meanInRealSpace="true">
				<mean>
					<parameter id="ucld.mean" value="1.0" lower="0.0"/>
				</mean>
				<stdev>
					<parameter id="ucld.stdev" value="0.3333333333333333" lower="0.0"/>
				</stdev>
			</logNormalDistributionModel>
		</distribution>
		<rateCategories>
			<parameter id="branchRates.categories"/>
		</rateCategories>
	</discretizedBranchRates>
	<rateStatistic id="meanRate" name="meanRate" mode="mean" internal="true" external="true">
		<treeModel idref="treeModel"/>
		<discretizedBranchRates idref="branchRates"/>
	</rateStatistic>
	<rateStatistic id="coefficientOfVariation" name="coefficientOfVariation" mode="coefficientOfVariation" internal="true" external="true">
		<treeModel idref="treeModel"/>
		<discretizedBranchRates idref="branchRates"/>
	</rateStatistic>
	<rateCovarianceStatistic id="covariance" name="covariance">
		<treeModel idref="treeModel"/>
		<discretizedBranchRates idref="branchRates"/>
	</rateCovarianceStatistic>

	<!-- The general time reversible (GTR) substitution model                    -->
	<gtrModel id="gtr">
		<frequencies>
			<frequencyModel dataType="nucleotide">
				<alignment idref="alignment"/>
				<frequencies>
					<parameter id="frequencies" dimension="4"/>
				</frequencies>
			</frequencyModel>
		</frequencies>
		<rateAC>
			<parameter id="ac" value="1.0" lower="0.0"/>
		</rateAC>
		<rateAG>
			<parameter id="ag" value="1.0" lower="0.0"/>
		</rateAG>
		<rateAT>
			<parameter id="at" value="1.0" lower="0.0"/>
		</rateAT>
		<rateCG>
			<parameter id="cg" value="1.0" lower="0.0"/>
		</rateCG>
		<rateGT>
			<parameter id="gt" value="1.0" lower="0.0"/>
		</rateGT>
	</gtrModel>

	<!-- site model                                                              -->
	<siteModel id="siteModel">
		<substitutionModel>
			<gtrModel idref="gtr"/>
		</substitutionModel>
		<gammaShape gammaCategories="4">
			<parameter id="alpha" value="0.5" lower="0.0"/>
		</gammaShape>
		<proportionInvariant>
			<parameter id="pInv" value="0.5" lower="0.0" upper="1.0"/>
		</proportionInvariant>
	</siteModel>

	<!-- Likelihood for tree given sequence data                                 -->
	<treeLikelihood id="treeLikelihood" useAmbiguities="false">
		<patterns idref="patterns"/>
		<treeModel idref="treeModel"/>
		<siteModel idref="siteModel"/>
		<discretizedBranchRates idref="branchRates"/>
	</treeLikelihood>

	<!-- Define operators                                                        -->
	<operators id="operators" optimizationSchedule="default">
		<scaleOperator scaleFactor="0.75" weight="0.1">
			<parameter idref="ac"/>
		</scaleOperator>
		<scaleOperator scaleFactor="0.75" weight="0.1">
			<parameter idref="ag"/>
		</scaleOperator>
		<scaleOperator scaleFactor="0.75" weight="0.1">
			<parameter idref="at"/>
		</scaleOperator>
		<scaleOperator scaleFactor="0.75" weight="0.1">
			<parameter idref="cg"/>
		</scaleOperator>
		<scaleOperator scaleFactor="0.75" weight="0.1">
			<parameter idref="gt"/>
		</scaleOperator>
		<scaleOperator scaleFactor="0.75" weight="0.1">
			<parameter idref="alpha"/>
		</scaleOperator>
		<scaleOperator scaleFactor="0.75" weight="0.1">
			<parameter idref="pInv"/>
		</scaleOperator>
		<scaleOperator scaleFactor="0.75" weight="3">
			<parameter idref="ucld.mean"/>
		</scaleOperator>
		<scaleOperator scaleFactor="0.75" weight="3">
			<parameter idref="ucld.stdev"/>
		</scaleOperator>
		<subtreeSlide size="71.0" gaussian="true" weight="15">
			<treeModel idref="treeModel"/>
		</subtreeSlide>
		<narrowExchange weight="15">
			<treeModel idref="treeModel"/>
		</narrowExchange>
		<wideExchange weight="3">
			<treeModel idref="treeModel"/>
		</wideExchange>
		<wilsonBalding weight="3">
			<treeModel idref="treeModel"/>
		</wilsonBalding>
		<scaleOperator scaleFactor="0.75" weight="3">
			<parameter idref="treeModel.rootHeight"/>
		</scaleOperator>
		<uniformOperator weight="30">
			<parameter idref="treeModel.internalNodeHeights"/>
		</uniformOperator>
		<scaleOperator scaleFactor="0.75" weight="3">
			<parameter idref="exponential.popSize"/>
		</scaleOperator>
		<randomWalkOperator windowSize="1.0" weight="3">
			<parameter idref="exponential.growthRate"/>
		</randomWalkOperator>
		<upDownOperator scaleFactor="0.75" weight="3">
			<up>
				<parameter idref="ucld.mean"/>
			</up>
			<down>
				<parameter idref="treeModel.allInternalNodeHeights"/>
			</down>
		</upDownOperator>
		<swapOperator size="1" weight="10" autoOptimize="false">
			<parameter idref="branchRates.categories"/>
		</swapOperator>
		<uniformIntegerOperator weight="10">
			<parameter idref="branchRates.categories"/>
		</uniformIntegerOperator>
	</operators>

	<!-- Define MCMC                                                             -->
	<mcmc id="mcmc" chainLength="100000000" autoOptimize="true">
		<posterior id="posterior">
			<prior id="prior">
				<gammaPrior shape="0.05" scale="10.0" offset="0.0">
					<parameter idref="ac"/>
				</gammaPrior>
				<gammaPrior shape="0.05" scale="20.0" offset="0.0">
					<parameter idref="ag"/>
				</gammaPrior>
				<gammaPrior shape="0.05" scale="10.0" offset="0.0">
					<parameter idref="at"/>
				</gammaPrior>
				<gammaPrior shape="0.05" scale="10.0" offset="0.0">
					<parameter idref="cg"/>
				</gammaPrior>
				<gammaPrior shape="0.05" scale="10.0" offset="0.0">
					<parameter idref="gt"/>
				</gammaPrior>
				<exponentialPrior mean="0.5" offset="0.0">
					<parameter idref="alpha"/>
				</exponentialPrior>
				<uniformPrior lower="0.0" upper="1.0">
					<parameter idref="pInv"/>
				</uniformPrior>
				<exponentialPrior mean="0.3333333333333333" offset="0.0">
					<parameter idref="ucld.stdev"/>
				</exponentialPrior>
				<uniformPrior lower="0.0" upper="1.0E100">
					<parameter idref="ucld.mean"/>
				</uniformPrior>
				<oneOnXPrior>
					<parameter idref="exponential.popSize"/>
				</oneOnXPrior>
				<laplacePrior mean="0.0" scale="0.012972310383065047">
					<parameter idref="exponential.growthRate"/>
				</laplacePrior>
				<coalescentLikelihood idref="coalescent"/>
			</prior>
			<likelihood id="likelihood">
				<treeLikelihood idref="treeLikelihood"/>
			</likelihood>
		</posterior>
		<operators idref="operators"/>

		<!-- write log to screen                                                     -->
		<log id="screenLog" logEvery="10000">
			<column label="Posterior" dp="4" width="12">
				<posterior idref="posterior"/>
			</column>
			<column label="Prior" dp="4" width="12">
				<prior idref="prior"/>
			</column>
			<column label="Likelihood" dp="4" width="12">
				<likelihood idref="likelihood"/>
			</column>
			<column label="rootHeight" sf="6" width="12">
				<parameter idref="treeModel.rootHeight"/>
			</column>
			<column label="ucld.mean" sf="6" width="12">
				<parameter idref="ucld.mean"/>
			</column>
		</log>

		<!-- write log to file                                                       -->
		<log id="fileLog" logEvery="1000" fileName="sat1CHR.log" overwrite="false">
			<posterior idref="posterior"/>
			<prior idref="prior"/>
			<likelihood idref="likelihood"/>
			<parameter idref="treeModel.rootHeight"/>
			<parameter idref="exponential.popSize"/>
			<parameter idref="exponential.growthRate"/>
			<parameter idref="ac"/>
			<parameter idref="ag"/>
			<parameter idref="at"/>
			<parameter idref="cg"/>
			<parameter idref="gt"/>
			<parameter idref="alpha"/>
			<parameter idref="pInv"/>
			<parameter idref="ucld.mean"/>
			<parameter idref="ucld.stdev"/>
			<rateStatistic idref="meanRate"/>
			<rateStatistic idref="coefficientOfVariation"/>
			<rateCovarianceStatistic idref="covariance"/>
			<treeLikelihood idref="treeLikelihood"/>
			<coalescentLikelihood idref="coalescent"/>
		</log>

		<!-- write tree log to file                                                  -->
		<logTree id="treeFileLog" logEvery="1000" nexusFormat="true" fileName="sat1CHR.trees" sortTranslationTable="true">
			<treeModel idref="treeModel"/>
			<trait name="rate" tag="rate">
				<discretizedBranchRates idref="branchRates"/>
			</trait>
			<posterior idref="posterior"/>
		</logTree>
	</mcmc>
	<report>
		<property name="timer">
			<mcmc idref="mcmc"/>
		</property>
	</report>
</beast>
