# Supplementary material for: Time Clustered Sampling Can Inflate the Inferred Substitution Rate in Foot-And-Mouth Disease Virus Analyses
Source: PLoS One. 2015 Dec 2;10(12):e0143605. doi: 10.1371/journal.pone.0143605 (PMC4667911; doi:10.1371/journal.pone.0143605)
Supplement: S2 Appendix — (ZIP) [file pone.0143605.s002.zip › exponential/8sat2COMB.xml]

<?xml version="1.0" standalone="yes"?>

<!-- Generated by BEAUTi v1.8.0                                              -->
<!--       by Alexei J. Drummond, Andrew Rambaut and Marc A. Suchard         -->
<!--       Department of Computer Science, University of Auckland and        -->
<!--       Institute of Evolutionary Biology, University of Edinburgh        -->
<!--       David Geffen School of Medicine, University of California, Los Angeles-->
<!--       http://beast.bio.ed.ac.uk/                                        -->
<beast>

	<!-- The list of taxa to be analysed (can also include dates/ages).          -->
	<!-- ntax=83                                                                 -->
	<taxa id="taxa">
		<taxon id="K12/07.287">
			<date value="1989.0" direction="forwards" units="years"/>
		</taxon>
		<taxon id="K15/07.337">
			<date value="2009.454" direction="forwards" units="years"/>
		</taxon>
		<taxon id="K17/07.348">
			<date value="2012.197" direction="forwards" units="years"/>
		</taxon>
		<taxon id="K20/07.364">
			<date value="1998.0" direction="forwards" units="years"/>
		</taxon>
		<taxon id="K22/07.392">
			<date value="2001.096" direction="forwards" units="years"/>
		</taxon>
		<taxon id="K23/07.392">
			<date value="1948.0" direction="forwards" units="years"/>
		</taxon>
		<taxon id="K34/07.482">
			<date value="2009.991" direction="forwards" units="years"/>
		</taxon>
		<taxon id="K42/07.504">
			<date value="2004.0" direction="forwards" units="years"/>
		</taxon>
		<taxon id="K59/07.578">
			<date value="2001.085" direction="forwards" units="years"/>
		</taxon>
		<taxon id="K67/07.602">
			<date value="2001.096" direction="forwards" units="years"/>
		</taxon>
		<taxon id="K68/07.605">
			<date value="2007.287" direction="forwards" units="years"/>
		</taxon>
		<taxon id="K49/99">
			<date value="2009.991" direction="forwards" units="years"/>
		</taxon>
		<taxon id="K120/04">
			<date value="2001.386" direction="forwards" units="years"/>
		</taxon>
		<taxon id="K70/83">
			<date value="2009.882" direction="forwards" units="years"/>
		</taxon>
		<taxon id="U267/83">
			<date value="2009.917" direction="forwards" units="years"/>
		</taxon>
		<taxon id="K81/81">
			<date value="2009.882" direction="forwards" units="years"/>
		</taxon>
		<taxon id="K32/92">
			<date value="2007.392" direction="forwards" units="years"/>
		</taxon>
		<taxon id="K39/95">
			<date value="2012.162" direction="forwards" units="years"/>
		</taxon>
		<taxon id="K5/94">
			<date value="1977.0" direction="forwards" units="years"/>
		</taxon>
		<taxon id="K40/90">
			<date value="2007.504" direction="forwards" units="years"/>
		</taxon>
		<taxon id="RHO/1/48">
			<date value="2009.882" direction="forwards" units="years"/>
		</taxon>
		<taxon id="KEN/3/57">
			<date value="1957.0" direction="forwards" units="years"/>
		</taxon>
		<taxon id="SA/106/59">
			<date value="2007.602" direction="forwards" units="years"/>
		</taxon>
		<taxon id="ANG/4/74">
			<date value="2007.605" direction="forwards" units="years"/>
		</taxon>
		<taxon id="UGA/51/75">
			<date value="1990.0" direction="forwards" units="years"/>
		</taxon>
		<taxon id="SUD/6/77">
			<date value="2001.085" direction="forwards" units="years"/>
		</taxon>
		<taxon id="ZIM/7/83">
			<date value="2012.172" direction="forwards" units="years"/>
		</taxon>
		<taxon id="K37/86">
			<date value="2009.882" direction="forwards" units="years"/>
		</taxon>
		<taxon id="ETH/1/89">
			<date value="2012.162" direction="forwards" units="years"/>
		</taxon>
		<taxon id="GHA/2/90">
			<date value="2009.876" direction="forwards" units="years"/>
		</taxon>
		<taxon id="UGA/19/98">
			<date value="2009.882" direction="forwards" units="years"/>
		</taxon>
		<taxon id="RWA/1/00">
			<date value="2012.386" direction="forwards" units="years"/>
		</taxon>
		<taxon id="K13/02">
			<date value="1986.0" direction="forwards" units="years"/>
		</taxon>
		<taxon id="K6/06">
			<date value="2012.156" direction="forwards" units="years"/>
		</taxon>
		<taxon id="ETH/2/07">
			<date value="2012.162" direction="forwards" units="years"/>
		</taxon>
		<taxon id="AY442910|South_Africa|South_Africa|01.096">
			<date value="2009.882" direction="forwards" units="years"/>
		</taxon>
		<taxon id="AY442912|South_Africa|South_Africa|01.386">
			<date value="2010.066" direction="forwards" units="years"/>
		</taxon>
		<taxon id="AY442913|South_Africa|South_Africa|01.386">
			<date value="2012.29" direction="forwards" units="years"/>
		</taxon>
		<taxon id="AY442911|South_Africa|South_Africa|01.096">
			<date value="2012.131" direction="forwards" units="years"/>
		</taxon>
		<taxon id="AY442903|South_Africa|South_Africa|01.085">
			<date value="2012.164" direction="forwards" units="years"/>
		</taxon>
		<taxon id="AY442907|South_Africa|South_Africa|01.099">
			<date value="2007.0" direction="forwards" units="years"/>
		</taxon>
		<taxon id="AY442908|South_Africa|South_Africa|01.085">
			<date value="2007.392" direction="forwards" units="years"/>
		</taxon>
		<taxon id="AY442909|South_Africa|South_Africa|01.096">
			<date value="2001.099" direction="forwards" units="years"/>
		</taxon>
		<taxon id="AY442904|South_Africa|South_Africa|01.085">
			<date value="1983.0" direction="forwards" units="years"/>
		</taxon>
		<taxon id="AY442905|South_Africa|South_Africa|01.085">
			<date value="2012.381" direction="forwards" units="years"/>
		</taxon>
		<taxon id="AY442906|South_Africa|South_Africa|01.085">
			<date value="1999.0" direction="forwards" units="years"/>
		</taxon>
		<taxon id="KF112956|Ethiopia|Ethiopia|10.066">
			<date value="2007.482" direction="forwards" units="years"/>
		</taxon>
		<taxon id="KF112943|Ethiopia|Ethiopia|09.917">
			<date value="1983.0" direction="forwards" units="years"/>
		</taxon>
		<taxon id="KF112938|Ethiopia|Ethiopia|09.454">
			<date value="2012.197" direction="forwards" units="years"/>
		</taxon>
		<taxon id="KF112940|Ethiopia|Ethiopia|09.843">
			<date value="1992.0" direction="forwards" units="years"/>
		</taxon>
		<taxon id="KF112953|Ethiopia|Ethiopia|09.991">
			<date value="2007.364" direction="forwards" units="years"/>
		</taxon>
		<taxon id="KF112954|Ethiopia|Ethiopia|09.991">
			<date value="2009.843" direction="forwards" units="years"/>
		</taxon>
		<taxon id="KF112955|Ethiopia|Ethiopia|09.991">
			<date value="2012.162" direction="forwards" units="years"/>
		</taxon>
		<taxon id="KF112939|Ethiopia|Ethiopia|09.611">
			<date value="1990.0" direction="forwards" units="years"/>
		</taxon>
		<taxon id="KF112941|Ethiopia|Ethiopia|09.876">
			<date value="1975.0" direction="forwards" units="years"/>
		</taxon>
		<taxon id="KF112942|Ethiopia|Ethiopia|09.876">
			<date value="2009.882" direction="forwards" units="years"/>
		</taxon>
		<taxon id="KF112944|Ethiopia|Ethiopia|09.882">
			<date value="2009.882" direction="forwards" units="years"/>
		</taxon>
		<taxon id="KF112945|Ethiopia|Ethiopia|09.882">
			<date value="2009.876" direction="forwards" units="years"/>
		</taxon>
		<taxon id="KF112946|Ethiopia|Ethiopia|09.882">
			<date value="2012.156" direction="forwards" units="years"/>
		</taxon>
		<taxon id="KF112947|Ethiopia|Ethiopia|09.882">
			<date value="1983.0" direction="forwards" units="years"/>
		</taxon>
		<taxon id="KF112948|Ethiopia|Ethiopia|09.882">
			<date value="2007.348" direction="forwards" units="years"/>
		</taxon>
		<taxon id="KF112949|Ethiopia|Ethiopia|09.882">
			<date value="2007.337" direction="forwards" units="years"/>
		</taxon>
		<taxon id="KF112950|Ethiopia|Ethiopia|09.882">
			<date value="2001.085" direction="forwards" units="years"/>
		</taxon>
		<taxon id="KF112951|Ethiopia|Ethiopia|09.882">
			<date value="2001.085" direction="forwards" units="years"/>
		</taxon>
		<taxon id="KF112952|Ethiopia|Ethiopia|09.882">
			<date value="1994.0" direction="forwards" units="years"/>
		</taxon>
		<taxon id="KF112936|Egypt|EP12|12.381">
			<date value="2012.375" direction="forwards" units="years"/>
		</taxon>
		<taxon id="JX570618|Egypt|EP12|12.131">
			<date value="2009.882" direction="forwards" units="years"/>
		</taxon>
		<taxon id="KF112935|Egypt|EP12|12.375">
			<date value="2007.578" direction="forwards" units="years"/>
		</taxon>
		<taxon id="JX570619|Egypt|EP12|12.156">
			<date value="1981.0" direction="forwards" units="years"/>
		</taxon>
		<taxon id="JX570620|Egypt|EP12|12.156">
			<date value="2001.085" direction="forwards" units="years"/>
		</taxon>
		<taxon id="JX570622|Egypt|EP12|12.162">
			<date value="1995.0" direction="forwards" units="years"/>
		</taxon>
		<taxon id="JX570624|Egypt|EP12|12.162">
			<date value="2009.991" direction="forwards" units="years"/>
		</taxon>
		<taxon id="JX014255|Egypt|EP12|12.162">
			<date value="2012.197" direction="forwards" units="years"/>
		</taxon>
		<taxon id="JX570625|Egypt|EP12|12.164">
			<date value="1974.0" direction="forwards" units="years"/>
		</taxon>
		<taxon id="JX013980|Egypt|EP12|12.197">
			<date value="2001.386" direction="forwards" units="years"/>
		</taxon>
		<taxon id="JX014256|Gaza_Strip|EP12|12.29">
			<date value="2001.096" direction="forwards" units="years"/>
		</taxon>
		<taxon id="KF112933|Egypt|EP12|12.197">
			<date value="2002.0" direction="forwards" units="years"/>
		</taxon>
		<taxon id="KF112934|Egypt|EP12|12.197">
			<date value="2012.17" direction="forwards" units="years"/>
		</taxon>
		<taxon id="KF112937|Egypt|EP12|12.386">
			<date value="2000.0" direction="forwards" units="years"/>
		</taxon>
		<taxon id="JX570621|Egypt|EP12|12.156">
			<date value="2006.0" direction="forwards" units="years"/>
		</taxon>
		<taxon id="JX570623|Egypt|EP12|12.162">
			<date value="2012.156" direction="forwards" units="years"/>
		</taxon>
		<taxon id="JX570626|Egypt|EP12|12.17">
			<date value="1959.0" direction="forwards" units="years"/>
		</taxon>
		<taxon id="JX570627|Egypt|EP12|12.172">
			<date value="2009.611" direction="forwards" units="years"/>
		</taxon>
	</taxa>

	<!-- The sequence alignment (each sequence refers to a taxon above).         -->
	<!-- ntax=83 nchar=648                                                       -->
	<alignment id="alignment" dataType="nucleotide">
		<sequence>
			<taxon idref="K12/07.287"/>
			ACCACCAGTGCTGGAGAGGGAGCAGACGTTGTCACGACTGACCCCTCAACACACGGTGGAAGTGTGGTGGAGAAAAGACGGATGCACACAGACGTTGCATTCGTGCTTGACAGGTTCACTCACGTACACACCAGCAAAACCACATTCAATGTGGACCTATTGGACACCAAACAACAAACTCTAGTGGGTGCTCTTCTCAGAGCGTCGACCTACTACTTTTGTGACTTGGAGATTGCCTGTGTGGGTGACCACAAGCGTGTCTACTGGCAGCCTAACGGCGCGCCGCGTACGACACAATTGGGAGATAACCCCATGGTGTTCGCCCACAACGGTGTCACTAGGTTTGCCATACCCTACACCGCACCACACCGGTTGCTTGCAACCGCGTACAACGGTGAGTGCAAGTACACAGAACAGGTCTCCGCAATCCGCGGTGACCGTGCAGTGCTGGCAGCCAAGTACGCCAACTCCAGGCACACGCTTCCATCCACGTTCAACTTTGGACACGTGACCGCCGACAAACCAGTCGACGTCTACTACAGGATGAAGCGGGCAGAGTTGTATTGTCCAAGGCCACTTCTCCCGGCTTACCAACACAACGGCCGGGACAGGTTCGACGCACCCATTGGTGTTGAGAAACAACTGTGC
		</sequence>
		<sequence>
			<taxon idref="K15/07.337"/>
			ACCACCAGTGCTGGAGAGGGAGCAGACGTTGTCACAACTGACCCCTCAACACACGGTGGAAGTGTGGTGGAGAAGAGACGGATGCACACAGACGTTGCATTCGTGCTTGACAGGTTCACTCACGTACACACCAGCAAAACCGCGTTCAATGTGGACCTATTGGACACCAAACAACAAACTCTGGTGGGTGCTCTTCTCAGAGCGTCGACCTACTACTTTTGTGACTTGGAGATTGCCTGTGTGGGTGACCACAAGCGTGTCTACTGGCAGCCTAACGGCGCGCCGCGTACGACACAATTGGGAGACAACCCCATGGTGTTCGCCCACAACGGTGTCACTAGGTTTGCCATACCCTACACCGCACCACACCGGCTGCTTGCAACCGCGTACAACGGTGAGTGCAAGTACACAGAACAGGTCTCCGCAATCCGCGGTGACCGTGCTGTGCTGGCAGCCAAGTACGCCAAATCCAGGCACACGCTTCCATCCACGTTCAACTTTGGACACGTGACCGCCGACAAACCAGTCGACGTCTACTACAGGATGAAGCGGGCAGAGTTGTATTGTCCAAGGCCACTTTTCCCGGCTTACCAACACAACGGCCGGGACAGGTTCGACGCGCCCATTGGTGTTGAGAAACAACTGTGC
		</sequence>
		<sequence>
			<taxon idref="K17/07.348"/>
			ACCACCAGTGCTGGAGAGGGAGCAGACGTTGTCACGACTGACCCCTCAACACACGGTGGAAGTGTGGTGGAGAAGAGACGGATGCACACAGACGTTGCATTCGTGCTTGACAGGTTCACTCACGTGCACACCAGCAAAACCGCATTCAATGTGGACCTATTGGACACCAAACAACAAACTCTAGTGGGTGCTCTTCTCAGAGCGTCGACCTACTACTTTTGTGACTTGGAGATTGCCTGTGTGGGTGACCACAAGCGTGTCTACTGGCAGCCTAACGGCGCGCCGCGTACGACACAATTGGGAGACAACCCCATGGTGTTCGCCCACAACGGTGTCACTAGGTTTGCCATACCCTACACCGCACCACACCGGTTGCTTGCAACCGCGTACAACGGTGAGTGCAAGTACACAGAACAGGTCTCCGCAATCCGCGGTGACCGTGCTGTGCTGGCAGCCAAGTACGCCAAATCCAGGCACACGCTTCCATCCACGTTCAACTTTGGACACGTGACCGCCGACAAACCAGTCGACGTCTACTACAGGATGAAGCGGGCAGAGTTGTATTGTCCAAGGCCACTTCTCCCGGCTTACCAACACAACGGCCGGGACAGGTTCGACGCACCCATTGGTGTTGAGAAACAACTGTGC
		</sequence>
		<sequence>
			<taxon idref="K20/07.364"/>
			ACCACCAGTGCTGGAGAGGGAGCAGACGTTGTCACGACTGACCCCTCAACACACGGTGGAAGTGTGGTGGAGAAGAGACGGATACACACAGACGTTGCATTCGTGCTTGACAGGTTCACTCACGTACACACCAGCAAAACCGCATTCAATGTGGACCTATTGGACACCAAACAACAAACTCTAGTGGGTGCTCTTCTCAGAGCGTCGACCTACTACTTTTGTGACTTGGAGATTGCCTGTGTGGGTGACCACAAGCGTGTCTACTGGCAGCCTAACGGCGCGCCGCGTACGACACAATTGGGAGACAACCCCATGGTGTTCGCCCACAACGGTGTCACTAGGTTTGCCATACCCTACACCGCACCACACCGGTTGCTTGCAACCGCGTACAACGGTGAGTGCAAGTACACAGAACAGGTCTCCGCAATCCGCGGTGACCGTGCTGTGCTGGCAGCCAAGTACGCCAAATCCAGGCACACGCTTCCATCCACGTTCAACTTTGGACACGTGACCGCCGACAAACCAGTCGACGTCTACTACAGGATGAAGCGGGCAGAGTTGTATTGTCCAAGGCCACTTCTCCCGGCTTACCAACACAACGGCCGGGACAGGTTCGACGCACCCATTGGTGTTGAGAAACAACTGTGC
		</sequence>
		<sequence>
			<taxon idref="K22/07.392"/>
			ACCACCAGTGCTGGAGAGGGAGCAGACGTTGTCACGACTGACCCCTCAACACACGGTGGAAGTGTGGTGGAGAAAAGACGGATGCACACAGACGTTGCATTCGTGCTTGACAGGTTCACTCACGTACACACCAGCAAAACCACATTCAATGTGGACCTATTGGACACCAAACAACAAACTCTAGTGGGTGCTCTTCTCAGAGCGTCGACCTACTACTTTTGTGATTTGGAGATTGCCTGTGTGGGTGACCACAAGCGTGTCTACTGGCAGCCTAACGGCGCGCCGCGTACGACACAATTGGGAGACAACCCCATGGTGTTCGCCCACAACGGTGTCACCAGGTTTGCCATACCCTACACCGCACCACACCGGTTGCTTGCAACCGCGTACAACGGTGAGTGCAAGTACACAGAACAGGTCTCCGCAATCCGCGGTGACCGTGCAGTGCTGGCAGCCAAGTACGCCAACTCCAGGCACACGCTTCCATCCACGTTCAACTTTGGACACGTGACCGCCGACAAACCAGTCGACGTCTACTACAGGATGAAGCGGGCAGAGTTGTATTGTCCAAGGCCACTTCTCCCGGCTTACCAACACAACGGCCGGGACAGGTTCGACGCACCCATGGGCGCTGAGAAACAACTGTGC
		</sequence>
		<sequence>
			<taxon idref="K23/07.392"/>
			ACCACCAGTGCTGGAGAGGGAGCAGACGTTGTCACGACTGACCCCTCAACACACGGTGGAAGTGTGGTGGAGAAGAGACGGATGCACACAGACGTTGCATTCGTGCTTGACAGGTTCACTCACGTACACACCAGCAAAACTGCATTCAATGTGGACCTATTGGACACCAAACAACAAACTCTAGTGGGTGCTCTTCTCAGAGCGTCGACCTACTACTTTTGTGACTTGGAGATTGCCTGTGTGGGTGACCACAAGCGTGTCTACTGGCAGCCTAACGGCGCGCCGCGTACGACACAATTGGGAGACAACCCCATGGTGTTCGCCCACAACGGTGTCACTAGGTTTGCCATACCCTACACCGCACCACACCGGTTGCTTGCAACCGCGTACAACGGTGAGTGCAAGTACACAGAACAGGTCTCCGCAATCCGCGGTGACCGTGCTGTGCTGGCAGCCAAGTACGCCAAATCCAGGCACACGCTTCCATCCACGTTCAACTTTGGACACGTGACCGCCGACAAACCAGTCGACGTCTACTACAGGATGAAGCGGGCAGAGTTGTATTGTCCAAGGCCACTTCTCCCGGCTTACCAACACAACGGCCGGGACAGGTTGGACGCACCCATGGGTGTTGAGAAACAACTGTGC
		</sequence>
		<sequence>
			<taxon idref="K34/07.482"/>
			ACCACCAGTGCTGGAGAGGGAGCAGACGTTGTCACGACTGACCCCTCAACACACGGTGGAAGTGTGGTGGAGAAAAGACGGATGCACACAGACGTTGCATTCGTGCTTGACAGGTTCACTCACGTACACACCAGCAAAACCACATTCAATGTGGACCTATTGGACACCAAACAACAAACTCTAGTGGGTGCTCTTCTCAGAGCGTCGACCTACTACTTTTGTGACTTGGAGATTGCCTGTGTGGGTGACCACAAGCGTGTCTACTGGCAGCCTAACGGCGCGCCGCGTACGACACAATTGGGAGACAACCCCATGGTGTTCGCCCACAACGGTGTCACTAGGTTTGCCATACCCTACACCGCACCACACCGGTTGCTTGCAACCGCGTACAACGGTGAGTGCAAGTACACAGAACAGGTCTCCGCAATCCGCGGTGACCGTGCAGTGCTGGCAGCCAAGTACGCCAAATCCAGGCACACGCTTCCATCCACCTTCAACTTTGGACACGTGACCGCCGACAAACCAGTCGACGTCTACTACAGGATGAAGCGGGCAGAGTTGTATTGTCCAAGGCCACTTCTCCCGGCTTACCAACACAACGGCCGGGACAGGTTCGACGCACCCATTGGTGTTGAGAAACAACTGTGC
		</sequence>
		<sequence>
			<taxon idref="K42/07.504"/>
			ACCACCAGTGCTGGAGAGGGAGCAGACGTTGTCACGACTGACCCCTCAACACACGGTGGAAGTGTGGTGGAGAAAAGACGGATGCACACAGACGTTGCATTCGTGCTTGACAGGTTCACTCACGTACACACCAGCAAAACCACATTCAATGTGGACCTACTGGACACCAAACAACAAACTCTAGTGGGTGCTCTTCTCAGAGCGTCGACCTACTACTTTTGTGACTTGGAGATTGCCTGTGTGGGTGACCACAAGCGTGTCTACTGGCAGCCTAACGGCGCGCCGCGTACGACACAATTGGGAGACAACCCCATGGTGTTCGCCCACAACGGTGTCACTAGGTTTGCCATACCCTACACCGCACCACACCGGTTGCTTGCAACCGCGTACAACGGTGAGTGCAAGTACACAGAACAGGTCTCCGCAATCCGCGGTGACCGTGCAGTGCTGGCAGCCAAGTACGCCAAATCCAGGCACACGCTTCCATCCACGTTCAACTTTGGACACGTGACCGCCGACAAACCAGTCGACGTCTACTACAGGATGAAGCGGGCAGAGTTGTATTGTCCAAGGCCACTTCTCCCGGCTTACCAACACAACGGCCGGGACAGGTTCGACGCACCCATTGGTGTTGAGAAACAACTGTGC
		</sequence>
		<sequence>
			<taxon idref="K59/07.578"/>
			ACCACCAGTGCTGGAGAGGGAGCAGACGTTGTCACGACTGACCCCTCAACACACGGTGGAAGTGTGGTGGAGAAAAGACGGATGCACACGGACGTTGCATTCGTGCTTGACAGGTTCACTCACGTACACACCAGCAAAACCACATTCAATGTGGACCTATTGGACACCAAGCAACAAACTCTAGTGGGTGCTCTTCTCAGAGCGTCGACCTACTACTTTTGTGACTTGGAGATTGCCTGTGTGGGTGACCACAAGCGTGTCTACTGGCAGCCTAACGGCGCGCCGCGTACGACACAATTGGGAGACAACCCCATGGTGTTCGCCCACAACGGTGTCACTAGGTTTGCCATACCATACACCGCACCACACCGGTTGCTTGCAACCGCGTACAACGGTGAGTGCAAGTACACAGAACAGGTCTCCGCAATCCGCGGTGACCGTGCTGTGCTGGCAGCCAAGTACGCCGACTCCAGGCACACGCTTCCATCCACGTTCAACTTTGGACACGTGACCGCCGACAAACCAGTCGACGTCTACTACAGGATGAAGCGGGCAGAGTTGTATTGTCCAAGGCCACTTCTCCCGGCTTACCAACACAACGGCCGGGACAGGTTCGACGCACCCATTGGCGTTGAGAAACAACTGTGC
		</sequence>
		<sequence>
			<taxon idref="K67/07.602"/>
			ACCACCAGTGCTGGAGAGGGAGCAGACGTTGTCACGACTGACCCCTCAACACACGGTGGAAGTGTGGTGGAGAAAAGACGGATGCACACAGACGTTGCATTCGTGCTTGACAGGTTCACTCACGTACACACCAGCAAAACCACATTCAATGTGGACCTATTGGACACCAAACAACAAACTCTAGTGGGTGCTCTTCTCAGAGCGTCGACCTACTACTTTTGTGACTTGGAGATTGCCTGTGTGGGTGACCACAAGCGTGTCTACTGGCAGCCTAACGGCGCGCCGCGTACGACACAATTGGGGGACAACCCCATGGTGTTCGCCCACAACGGTGTCACTAGGTTTGCCATACCCTACACCGCACCACACCGGTTGCTTGCAACCGCGTACAACGGTGAGTGCAAGTACACAGAACAGGTCTCCGCAATCCGCGGTGACCGTGCTGTGCTGGCAGCCAAGTACGCCAGCTCCAGGCACACGCTTCCATCCACGTTCAACTTTGGACACGTGACCGCCGACAAACCAGTCGACGTCTACTACAGGATGAAGCGGGCAGAGTTGTATTGTCCAAGGCCACTTCTCCCGGCTTACCAACACAACGGCCGGGACAGGTTCGACGCACCCATTGGTGTTGAGAAACAACTATGC
		</sequence>
		<sequence>
			<taxon idref="K68/07.605"/>
			ACCACCAGTGCTGGAGAGGGAGCAGACGTTGTCACGACTGACCCCTCAACACACGGTGGAAGTGTGGTGGAGAAAAGACGGATGCACACAGACGTTGCATTCGTGCTTGACAGGTTCACTCACGTACACACCAACAAAACCACATTCAATGTGGACCTATTGGACACCAAGCAACAAACTCTAGTGGGTGCTCTTCTCAGAGCGTCGACCTACTACTTTTGTGACTTGGAGATTGCCTGTGTGGGTGACCACAAGCGTGTCTACTGGCAGCCTAACGGCGCGCCGCGTACGACACAATTGGGAGACAACCCCATGGTGTTCGCCCACAACGGTGTCACTAGGTTTGCCATACCATACACCGCACCACACCGGTTGCTTGCAACCGCGTACAACGGTGAGTGCAAGTACACAGAACAGGTCTCCGCAATCCGCGGTGACCGTGCTGTGCTGGCAGCCAAGTACGCCGACTCCAGGCACACGCTTCCATCCACGTTCAACTTTGGACACGTGACCGCCGACAAACCAGTCGACGTCTACTACAGGATGAAGCGGGCAGAGTTGTATTGTCCAAGGCCACTTCTCCCGGCTTACCAACACAACGGCCGGGACAGGTTCGACGCACCCATTGGTGTTGAGAAACAACTGTGC
		</sequence>
		<sequence>
			<taxon idref="K49/99"/>
			ACCACCAGUGCUGGAGAGGGAGCAGACGUUGUCACGACUGACCCCUCAACACACGGUGGAAGUGUGGUGGAGAAAAGACGGAUGCACACAGACGUUGCGUUCGUGCUUGACAGGUUCACUCACGUACACACCAGCAAAACCACAUUCAAUGUGGACCUAUUGGACACCAAACAACAAACUCUGGUGGGUGCUCUUCUCAGAGCGUCGACCUACUACUUUUGUGACUUGGAGAUUGCCUGUGUGGGUGACCACAAGCGUGUCUACUGGCAGCCUAACGGCGCGCCGCGUACGACACAAUUGGGAGACAACCCUAUGGUGUUCGCCCACAACGGUGUCACUAGGUUUGCCAUACCCUACACCGCACCACACCGGUUGCUUGCAACCGCGUACAACGGUAAGUGCAAGUACACAGAACAGGUCUCCGCAAUCCGCGGUGACCGUGCUGUGCUGGCAGCCAAGUACGCCGACUCCAGGCACACGCUUCCAUCCACGUUCAACUUUGGACACGUGACCGCCGACAAACCAGUCGACGUCUACUACAGGAUGAAGCGGGCAGAGUUGUAUUGUCCAAGGCCACUUCUCCCGGCUUACCAACACAACGGCCGGGACAGGUUCGACGCACCCAUUGGUGUUGAGAAACAACUGUGC
		</sequence>
		<sequence>
			<taxon idref="K120/04"/>
			ACCACCAGUGCCGGAGAGGGAGCAGGCGUUGUCACGACUGACCCCUCAACGCACGGUGGAAGUGUAGUGGAGAAGAGACGGAUGCACACAGACGUUGCAUUCGUGCUUGACAGGUUCACCCACGUACACACCAACAAAACCACAUUCAACGUGGACCUACUGGACACCAAACACCAAACUUUAGUGGGUGCUCUUCUCAGAGCGUCAACCUACUACUUUUGUGACUUGGAGAUUGCCUGUGUGGGUGACCACAAGCGUGUCUACUGGCAGCCCAACGGCGCGCCGCGUACGACACAACUGGGAGACAACCCCAUGGUGUUCGCCCACAACAGUGUCACUAGGUUUGCCAUACCCUACACCGCACCACACCGGUUGCUUGCAACCACGUACAACGGUGAGUGUAAGUACACAGAACGGGUCUCCGCAAUCCGCGGUGACCGUGCUGUGCUGGCAGCCAAGUACGCCGACUCCAGGCACACGCUUCCAUCCACGUUCAACUUUGGACACGUGACCGCCGACAAACCAGUCGACGUCUACUACAGGAUGAAGCGGGCAGAGUUGUAUUGUCCAAGGCCACUUUUCCCGGCUUACCAACACAACAGCCGGGACAGGUUCGACGCACCCAUUGGUGUUGAGAAACAACUGUGC
		</sequence>
		<sequence>
			<taxon idref="K70/83"/>
			ACCACCAGCGCCGGUGAGGGAGCGGACGUCGUCACGACCGACCCCUCGACACACGGCGGAAGUGUAGUGGAGAAGAGACGGAUGCACACAGAUGUCGCGUUCGUGCUUGACAGAUUCACCCAUGUUCACACCAACACAACCACCUUCAACGUGGACCUGAUGGACACUAAACAACAAGCCCUAGUGGGUGCCCUCCUCAGGGCGUCAACCUACUACUUUUGUGACCUGGAGAUUGCUUGCGUUGGCAAACACACACGUGUCUUCUGGCAGCCCAACGGCGCGCCACGUACAACAACUUUGGGAGACAACCCCAUGGUGUUCGCCCACAAUCGCGUCACCAGGUUUGCCAUACCCUACACUGCGCCACACCGGUUGCUUGCGACCAGCUACAACGGUGAGUGUAAAUACACAGACCGGGUCUCCGCAAUCCGCGGUGAUCGCGCUGUGUUGGCAGCCAAGUACGCCGACUCCAGACACACGCUUCCAUCCACGUUCAACUUUGGACAUGUGACCGCCGACAAGCCAGUCGACGUUUACUACAGGAUGAAGCGGGCAGAGUUGUACUGUCCAAGGCCACUUCUCCCGGCUUACCAGCACGGAAGCCGAGACAGAUUCGACGCCCCCAUCGGCGUUGAGAAACAACUGUGC
		</sequence>
		<sequence>
			<taxon idref="U267/83"/>
			ACCACCAGCGCCGGUGAGGGAGCGGACGUCGUCACGACCGACCCCUCGACACACGGCGGAAGUGUAGUGGAGAAGAGACGGAUGCACACAGAUGUCGCGUUCGUGCUUGACAGAUUCACCCAUGUUCACACCAACAAAACCACCUUCAACGUGGACCUGAUGGACACUAAACAACAAGCCCUAGUGGGUGCCCUCCUCAGGGCGUCAACCUACUACUUUUGUGACCUGGAGAUUGCUUGCGUUGGCGAACACACACGUGUCUUCUGGCAGCCCAACGGCGCGCCACGCACAACAACUUUGGGAGACAACCCCAUGGUGUUCGCCCACAAUCGCGUCACCAGGUUUGCCAUACCCUACACUGCGCCACACCGGUUACUUGCGACUAGGUACAACGGCGAGUGUAAAUACACAGACCGGGUCUCCGCAAUCCGCGGUGACCGCGCUGUGUUGGCGGCCAAGUACGCCGACUCCAGACACACGCUUCCAUCCACGUUCAACUUUGGACAUGUGACCGCCGACAAGCCAGUCGACGUUUACUACAGGAUGAAGCGGGCAGAGUUGUACUGUCCAAGGCCACUUCUCCCGGCUUACCAGCACGGAAGCCGGGACAGAUUCGACGCCCCCAUCGGCGUUGAGAAACAACUGUGC
		</sequence>
		<sequence>
			<taxon idref="K81/81"/>
			ACCACCAGCGCCGGUGAGGGAGCGGACGUCGUCACGACCGACCCCUCGACACACGGCGGAAGUGUAGUGGAGAAGAGACGGAUGCACACAGAUGUCGCGUUCGUGCUUGACAGAUUCACCCAUGUUCACACCAACAAAACCACCUUCAACGUGGACCUGAUGGACACUAAACAACAAGCCCUAGUGGGUGCCCUCCUCAGGGCGUCAACCUACUACUUUUGUGACCUGGAGAUUGCUUGCGUUGGCAAACACACACGUGUCUUCUGGCAGCCCAACGGCGCGCCACGCACAACAACUUUGGGAGACAACCCCAUGGUGUUCGCCCACAAUCGCGUCACCAGGUUUGCCAUACCCUACACUGCGCCACACCGGUUACUUGCGACCAGGUACAACGGCGAGUGUAAAUACACAGACCGGGUCUCCGCAAUCCGCGGUGAUCGCGCUGUGUUGGCAGCCAAGUACGCCGACUCCAGACACACGCUUCCAUCCACGUUCAACUUUGGACAUGUGACCGCCGACCAGCCAGUCGACGUUUACUACAGGAUGAAGCGGGCAGAGUUGUACUGUCCAAGGCCACUUCUCCCGGCUUACCAGCACGGAAACCGGGACAGAUUCGACGCCCCCAUCGGCGUUGAGAAACAACUGUGC
		</sequence>
		<sequence>
			<taxon idref="K32/92"/>
			ACCACGUCCGCUGGAGAGGGAGCCGAUGUUGUCACCACUGACCCAACCACUCACGGCGGGACAGUCACAGCGGCCCGCCGCGUUCACACAGACGUGGCUUUUCUCCUCGAUCGCAGCACACACGUGCAUACGAACAAGACCACUUUUGCGGUGGACUUGAUGGACACCAAGGAGAAGGCACUCGUGGGAGCAAUCCUGCGUUCAGCCACGUACUACUUCUGUGACCUGGAAAUCGCGUGUGUGGGUGAACACAAACGUGUGUUCUGGCAGCCCAAUGGAGCACCACGCACAACCCAGUUGGGUGACAACCCAAUGGUCUUCUCACACAAGAAAGUGACCCGGUUUGCAAUUCCGUUCACGGCACCUCACAGGCUGCUGUCCACGGUGUACAACGGGGAGUGUAAAUACACCGAGAAGACCAUCGCCAUUCGUGGCGAUAGGGCUGUGCUGGCACAAAAGUAUGCUUCCACCAAACAUGCUCUGCCAUCCACUUUCAAUUUCGGUUUUGUGACCGCGGACAAGCCAGUGGACGUUUACUACCGAAUGAAACGCGCAGAGUUGUACUGUCCCCGUGCGCUACUUCCCGCGUACACACACCAGGACAGGGACAGGUUCGACGCGCCCAUCGGCGUCGAGAAGCAACUUUUU
		</sequence>
		<sequence>
			<taxon idref="K39/95"/>
			ACCACGUCCGCUGGAGAGGGAGCCGAUGUUGUCACCACUGACCCAACCACUCACGGCGGGACAGUCACAGCGGCCCGCCGCGUUCACACAGACGUGGCUUUUCUCCUCGAUCGCAGCACACACGUGCAUACGAACAAGACCACUUUUGCGGUGGACUUGAUGGACACCAAGGAGAAGGCACUCGUGGGAGCAAUCCUGCGUUCAGCCACGUACUACUUCUGUGACCUGGAAAUCGCGUGUGUGGGUGAACACAAACGUGUGUUCUGGCAGCCCAAUGGAGCACCACGCACAACCCAGUUGGGUGACAACCCAAUGGUCUUCUCACACAAGAAAGUGACCCGGUUUGCAAUUCCGUUCACGGCACCUCACAGGCUGCUGUCCACGGUGUACAACGGGGAGUGUAAAUACACCGAGAAGACCAUCGCCAUUCGUGGCGAUAGGGCUGUGCUGGCACAAAAGUAUGCUUCCACCAAACAUGCUCUGCCAUCCACUUUCAAUUUCGGUUUUGUGACCGCCGACAAGCCAGUCCACGUUUACUACCGAAUGAAACGGGCAGAGUUGUACUGUCCCCGUGCGCUACUUCCCGCGUACACACACCAGGACAGGGACAGGUUCGACGCGCCCAUCGGCGUCGAGAAGCAACUUUUA
		</sequence>
		<sequence>
			<taxon idref="K5/94"/>
			ACCACGUCCGCUGGAGAGGGAGCCGAUGUUGUCACCACUGACCCAACCACUCACGGCGGGACAGUCACAGCGGCCCGCCGCGUUCACACAGACGUGGCUUUUCUCCUCGAUCGCAGCACACACGUGCAUACGAACAAGACCACUUUUGCGGUGGACUUGAUGGACACCAAGGAGAAGGCACUCGUGGGAGCAAUCCUGCGUUCAGCCACGUACUACUUCUGUGACCUGGAAAUCGCGUGUGUGGGUGAACACAAACGUGUGUUCUGGCAGCCCAAUGGAGCACCACGCACAACCCAGUUGGGUGACAACCCAAUGGUCUUCUCACACAAGAAAGUGACCCGGUUUGCAAUUCCGUUCACGGCACCUCACAGGCUGCUGUCCACGGUGUACAACGGGGAGUGUAAAUACACCGAGAAGACCAUCGCCAUUCGUGGCGAUAGGGCUGUGCUGGCACAAAAGUAUGCUUCCACCAAACAUGCUCUGCCAUCCACUUUCAAUUUCGGUUUUGUGACCGCCGACAAGCCAGUCGACGUUUACUACCGAAUGAAACGCGCAGAGUUGUACUGUCCCCGUGCGCUACUUCCCGCGUACACACACCAGGACAGGGACAGGUUCGACGCGCCCAUCGGCGUCGAGAAGCAACUCUUA
		</sequence>
		<sequence>
			<taxon idref="K40/90"/>
			ACCACGUCCGCUGGAGAGGGAGCCGAUGUUGUCACCACUGACCCAACCACUCACGGCGGGACAGUCACAGCGGCCCGCCGCGUUCACACAGACGUGGCUUUUCUCCUCGAUCGCAGCACACACGUGCAUACGAACAAGACCACUUUUGCGGUGGACUUGAUGGACACCAAGGAGAAGGCACUCGUGGGAGCAAUCCUGCGUUCAGCCACGUACUACUUCUGUGACCUGGAAAUCGCGUGUGUGGGUGAACACAAACGUGUGUUCUGGCAGCCCAAUGGAGCACCACGCACAACCCAGUUGGGUGACAACCCAAUGGUCUUCUCACACAAGAAAGUGACCCGGUUUGCAAUUCCGUUCACGGCACCUCACAGGCUGCUGUCCACGGUGUACAACGGGGAGUGUAAAUACACCGAGAAGACCAUCGCCAUUCGUGGCGAUAGGGCUGUGCUGGCACAAAAGUAUGCUUCCACCAAACAUGCUCUGCCAUCCACUUUCAAUUUCGGUUUUGUGACCGCCGACAAGCCAGUCGACGUUUACUACCGAAUGAAACGCGCAGAGUUGUACUGUCCCCGUGCGCUACUUCCCGCGUACACACACCAGGACAGGGACAGGUUCGACGCGCCCAUCGGCGUCGAGAAGCAACUUUUU
		</sequence>
		<sequence>
			<taxon idref="RHO/1/48"/>
			ACCACCAGCGTAGGCGAGGGCGCGGACGTTGTCACGACCGACCCTTCCACACACGGTGGCAGTGTAATTGAGAAGAAACGAATGCACACAGATGTTGCGTTCGTGCTTGACAGATTCACACACGTGCACACTTCAAAAACCACGTTTAACGTGGATCTGATGGACACCAAGGAAAAGACTCTAGTAGGTGCCCTGCTGAGGGCTTCCACCTACTACTTCTGTGACCTGGAAATTGCGTGTGTTGGCGAACACAGCCGTGTCTTCTGGCAGCCTAACGGCGCGCCCCGGACAACACAACTGGGAGACAACCCAATGGTTTTCTCACACAATGGAGTGACACGGTTCGCCATCCCTTACACCGCACCACACCGGTTGCTTGCAACCAGGTACAACGGCAAGTGTAAGTACACACAGGAGGCGAAAGCCATCCGTGGTGATCGGGCAGTGCTGGCGGCCAAGTACGCCGGCACCTCACACGCGCTCCCTTCCACCTTCAACTTTGGCCACGTCACCGCCGACAAGGCAGTGGATGTGTACTACAGGATGAAGCGTGCGGAGCTTTACTGCCCTAGACCACTCCTCCCAGCCTACGACCACGCGGGCCGGGACAGATTTGACGCGCCCATCGGCGTCGAGAAACAACTGTTC
		</sequence>
		<sequence>
			<taxon idref="KEN/3/57"/>
			ACAACATCCGCCGGTGAGGGAGCTGAAGTGGTCACCACTGACCCAACCACTCACGGTGGGAAGGTCACGACACCCCGCCGGGTTCATACCGATGTGGCGTTTCTCCTTGACCGCAGCACACATGTGCACACGAACACGACCGCCTTTGTCGTGGACCTGATGGACACCAAGGAGAAGGCGCTTGTGGGAGCAATCCTGCGCTCAGCCACATACTACTTTTGTGACCTGGAAGTCGCATGTGTGGGCAAACACAAGCACGTGTTTTGGCAGCCTAACGGTGCGCCACGCACAACCCAGTTGGGCGACAACCCAATGGTTCTCTCCCGCAACAATGTGACCCGTTTTGCAATCCCGTTCACAGCGCCTCACAGGTTGTTGTCCACGGTTTACAACGGGGAGTGCGAGTACACAAAAACAGTTACCGCAATTCGCGGTGATCGAGAGGTGTTGGCGCAGAAATACTCTTCCGCCAAGCACTCTCTACCATCCACCTTCAACTTCGGGTTTGTGACCGCCGACAAGCCAGTCGACGTTTACTACCGGATGAAGCGTGCAGAGTTGTACTGCCCCCGTGCCCTGCTTCCCGCGTACACACACGCGGGCGGGGACAGATTCGACGCGCCTATCGGCGTCGCGAAACAGCTTTTG
		</sequence>
		<sequence>
			<taxon idref="SA/106/59"/>
			ACTACCAGTGCCGGAGAGGGTGCTGAAGTTGTGACCACTGACCCCTCAACCCACGGAGGGCAAGTCAAGGAGAAGAGACGGATGCACACAGACGTTGCATTCGTGCTCGACAGGTTCACGCACGTCCACACAAACAAGACGACTTTCAACGTGGATCTCATGGACACCAAGGAAAAGACCTTAGTAGGTGCCCTCCTGAGGGCATCCACCTACTACTTCTGTGACCTGGAAATTGCCTGTGTGGGCACGCACAAGCGCGTGTACTGGCAACCCAACGGCGCACCCAGAACCACCCAGCTCGGGGACAACCCCATGGTTTTCTCGAACAATGGTGTCACTCGGTTCGCCGTGCCATACACTGCGCCACACCGTCTGTTGTCAACTGTTTACAACGGTGAGTGCGAGTACGGAACAACCGTTACCGCCATTCGCGGTGACCGCGCTGTGTTAGCGGCCAAATACGCAAACACGCGCCACACGCTCCCTTCCACGTTCAACTTTGGACATGTTACCGCAGACCAACCAGTTGACGTGTACTACAGGATGAAGCGTGCTGAACTGTACTGCCCCAGACCACTCCTCCCGGCCTACAACCACGCAGACCGGGATAGGTTCGATGCCCCAATTGGCGTCGAGAAACAACTGTGC
		</sequence>
		<sequence>
			<taxon idref="ANG/4/74"/>
			ACCACGAGTGCAGGTGAAGGTGCTGATGTTGTAACCACGGACCCGTCGACCCACGGCGGTGCGGTCACGTCTGTCAAGAGGAAACACACAGAAGTGGCATTTGTGATGGACAGATTCACACACGTTCACACCAATAAGACCACATTTGAGATTAACCTCATGGACACCAACGACAAGACACTGATAGGTGCGCTCCTTCGATCTGCGACCTATTACTTCTGTGACCTGGAAATCGCTTGTGTGGGTGACCACCAGAGAGTCTTCTGGCAGCCCAACGGCGCCCCGCGCACAACCCAGCTGCGCGACAACCCAATGGTCTTTGCCCACAACAACGTGACGCGGTTTGCACTGCCGTACACGCGACCACACAGACTTTTGGCTACCCACTACAATGGAGAATGCACCTACACCAAGAAAGTGGTACCAATTCGCGGCGACAGAGCAGCGTTACGAGCAAAATATGCTGACACCAAGCACTCACTGCCGTCCACCTTCAACTTCGGATTTGTGACCGCCGACAAGCCAGTCGACGTTTACTTCCGTATGAAGAGGACGGAGCTGTACTGCCCTCGCGCTCTCCTGCCCGCGTACGACCACGCGCACAACGACAGGTTCGACGCGCCCATTGGTGTAGAGAAACAACTGTGC
		</sequence>
		<sequence>
			<taxon idref="UGA/51/75"/>
			ACTACGTCCGCCGGCGAGGGTGCCGAAGTGGTAACCACTGACCCCACCACACACGGTGGTAGTGTGGGTGCGCCACGGCGTGTCCACACTGATGTGGCCTTCCTTCTCGACCGCAGCACACACGTGCACACTCAGAAGACCAGTTTCGCGGTTGACCTGCTTGACACCAAGGAGAAGGCGCTTGTGGGAGCCATCCTACGATCGGCCACTTACTATTTCTGTGACATGGACATCACGTGTGTTGGTGAACACGCGCGCGTGTTCTGGCAACCCAACGGAGCACCGCGAACCAACGAGCTGGGAGAAAACCCCATGGTCTTCTCCCACAACAAGGTCACGCGTTTTGCCATCCCCTACACTGCTCCACACAGACTGCTGTCCACTGTTTACAACGGTGAGTGTGCTTACAGCAAACCTGTGAGCGCAATCCGTGGCGACAGGCAAGCGCTCGCGGCAAAGTACGCCTCTGGTAGGCACACACTGCCCTCGACCTTCAACTTCGGGTTCGTGACCGCCGACAAGCCAGTCGACGTTTACTACCGGATGAAGCGAGCGGAGCTGTACTGTCCGCGGGCACTTCTCCCTGCGTACGACCACGCAAACAGGGACAGGTTCGATGCACCAATTGGCGTCGAGAAACAACTGCAC
		</sequence>
		<sequence>
			<taxon idref="SUD/6/77"/>
			ACTACGTCCGCTAGCGAGGGTGCCGATGTCATCACCACCGGCCCCGCCACACACGGCGGGACCGAAGGTACGGCACGGCGCATCCACACGGACGTTGCGTTCCTGTTGGACCGCAGCACGCACGTGCACACCAACAAGACGGCATTCGCTGTCGATCTCATGGACACAAAGAGAAAAGCACTGGTCGGCGCGATTCTTCGCTCGGCCACTTACTACTTCTGTGACCTTGAGGTTGCATGTGTTGGTGAACACAAGCGGGTGTTCTGGCAGCCCAATGGGGCGCCCAGGACCACCGTTCTGGGTGACAACCCCATGGTGTTTGCGCACAATGGAGTGACACGTTTTGCCATCCCATACACTGCACCGCACAGACTGTTGTCCACCGTCTACAACGGCGAGTGTGAATACAACAAGACATCCAACCCCATCAGGGGAGACAGAGCTGTCCTGGCCGCCAAACACAAGGACGTGGCCCACAGTTTACCCAGCACCTTCAACTTCGGTTTCGTGACCGCCGACAAACCAGTCGACGTTTACTACCGGATGAAGCGCGCTGAGCTCTACTGTCCACGGCCCCTCCTACCCGCCTACTCTCACAACGGTCGGGATAGGTTTGACGCACCAATTGGCGTGGAAAAACAGCTCTGT
		</sequence>
		<sequence>
			<taxon idref="ZIM/7/83"/>
			ACCACCAGCTCAGGTGAAGGAGCGGACGTCGTGACGACCGACCCTTCGACCCACGGTGGTGCTGTCACGGAGAAGAAACGTGTGCACACAGACGTGGCATTCGTCATGGACAGATTCACCCATGTTCTGACAAATAGAACCGCGTTCGCGGTTGACTTGATGGACACCAACGAGAAGACCCTGGTAGGCGGCCTGCTGCGTGCGGCCACCTACTATTTCTGTGACCTGGAAATTGCCTGCCTTGGCGAACACGAACGCGTGTGGTGGCAGCCAAACGGGGCACCGCGGACAACCACGCTTCGCGACAACCCCATGGTGTTTTCACACAACAACGTCACGCGTTTTGCTGTCCCGTACACCGCGCCACACCGGCTGCTATCAACCAGATACAACGGTGAGTGCAAGTACACGCAGCAGTCCACTGCCATTCGCGGTGACCGTGCCGTCTTGGCCGCAAAGTACGCCAACACCAAACACAAACTCCCGTCTACCTTCAACTTCGGCCACGTGACCGCCGACAAACCAGTCGACGTTTACTACCGGATGAAGAGGGCGGAGCTCTACTGTCCAAGACCTCTCCTCCCTGGCTACGACCACGCAGACAGGGACAGGTTTGACAGCCCCATTGGTGTTGAGAAACAACTGTGC
		</sequence>
		<sequence>
			<taxon idref="K37/86"/>
			ACCACCAGTGCCGGAGAGGGAGCAGACGTTGTCACGACTGACCCCTCAACGCACGGTGGAAGTGTAGTGGAGAAGAGACGGATGCACACAGACGTTGCATTCGTGCTTGACAGGTTCACTCACGCACACACCAACAAAACCACATTCAACGTGGACCTATTGGACACCAAACACCAAACTTTAGTGGGTGCTCTTCTCAGAGCGTCAACCTACTACTTTTGTGACTTGGAGATTGCCTGTGTGGGTGACCACAAGCGTGTCTACTGGCAGCCCAACGGCGCGCCGCGTACGACACAACTGGGAGACAACCCCATGGTGTTCGCCCACAACGGTGTCACCAGGTTTGCCATACCCTACACCGCACCACACCGGTTGCTTGCAACCGCGTACAACGGTGAGTGCAAGTACACAGAACGGGTCTCCGCAATCCGCGGTGACCGTGCTGTGCTGGCAGCCAAGTATGCCGACTCCAGGCACACGCTTCCATCCACGTTCAATTTTGGACACGTGACCGCCGACAAACCAGTCGACGTCTACTACAGGATGAAGCGGGCAGAGTTGTATTGTCCAAGGCCACTTCTCCCGGCTTACCAACACAACAACCGGGACAGGTTCGACGCACCCATTGGTGTTGAGAAACAACTGTGC
		</sequence>
		<sequence>
			<taxon idref="ETH/1/89"/>
			ACCACCAGTGCCGGAGAGGGAGCGGACGTAGTCACAACGGACCCCTCGACACACGGCGGGAATGTGTTGGAGAAGAGGCGGATGCACACAGACGTCGCATTCGTGCTTGACAGATTCACCCACGTTCACACTAGCAAAACCACTTTCAATGTGGACCTCATGGACACCAAGCAACACGCCCTAGTGGGTGCTCTCCTCAGGGCGTCAACCTACTATTTCTGTGATCTGGAGATCACGTGTGTTGGCGAACACTCGCGTGTCTACTGGCAGCCCAACGGAGCGCCGCGCACAACACAGCTGGGCGATAACCCCATGGTTTTCGCCCACAACGGTGTCACTCGGTTTGCTGTACCTTACACTGCACCTCACCGGGTCCTCGCGACCAGGTACAACGGTGAATGTAAATACACAGATCGGGTCTCCCCGATCCGCGGTGACCGTGCTGTGCTGGCAGCCAAGTACGCTGACTCCAGGCACTCGCTTCCATCCACGTTCAACTTTGGACATGTGACCGCCGACAGACCAGTCGACGTCTACTACAGGATGAAGCGGGCAGAGCTGTACTGTCCAAGACCACTCCTCCCGGCTTACCAACACAACAACCGGGACAGGTTCGACGCCCCCATCGGTGTCGAGAAACAACTGTGT
		</sequence>
		<sequence>
			<taxon idref="GHA/2/90"/>
			ACCACATCGGCAGGCGAGGGAGCGGATGTCGTGACGACGGACCCCACCACACACGGTGGGGCCGTTGCAAACCCGCGACGGAAGCACACTGACGTGGGCTTTCTCTTGGACAGGTCCACCCATGTACACACTGGGAAGACCACCTTCGAGGTCAACTTGATGGACACCAAAGAAAAAGCTCTGGTGGGGGCCGTTCTTCGCGCGGCCACCTACTACTTCTGTGATTTGGAGATTACGTGTGTTGGAGAACACGCAAGAGTTTTCTGGCAGCCCAACGGCGCGCCCAGGACCACTCAATTGGGAGACAACCCGATGGTCTTCTCCCACAACAACGTGACGCGGTTTGCGATTCCGTACACCGCGCCACACCGCCTGCTCTCCACTGTTTACAACGGTGAGTGTAAGTATAACACAACTGTACAACCAATACGTGGAGACAGGGCGGTTTTGGCAAACAAATACGCCAACAGGAAACACACACTTCCGTCCACCTTCAATTTTGGGTACGTGACCGCCGACAAGCCAGTCGATGTTTACTACCGGATGAAGAGGGCGGAGCTCTACTGCCCCAGGCCGCTCTTGCCTGCGTACGACCACCAGTCACGCGACAGGTTTGACGCACCTATTGGGGTAGAGAAACAACTATGC
		</sequence>
		<sequence>
			<taxon idref="UGA/19/98"/>
			ACAACGTCCGCGGGAGAGGGTGCCGACGTGGTCACCACCGATCCCACCACCCACGGTGGTTCGGTCAGGAACCCGCGCCGGATCCACACGGATGTTACCTTCCTGCTCGACCGCAGCACGCACGTCCATACCAACAAGACGAGCTTTGCGGTTGACCTCATGGACACCAAGGAGAAAGCGCTCGTCGGGGCCATCCTGAGATCAGCAACACACTACTTCTGTGACTTGGAGATCGCGTGTGTGGGCGACCACAAATGCGTGTTCTGGCAGCCCAACGGCGCCCCGCGTACCGTGCAGCTCGGGGACAACCCCATGGTTTTCTCACACAACGGTGTCACACGGTTTGCCATTCCATTCACTGCGCCGCACAGACTGTTGTCCACAGTTTACAACGGCGAGTGTGACTACAACTCGAAGGTGACCGCCATCCGTGGCGACAGACAAGTTCTGCAGCAAAAGTACGCGTCGACCAGACACGCGTTGCCTTCCACTTTCAACTTCGGGTTCGTGACCGCCGACAAACCAGTCGACGTTTACTACCGCATGAAACGTGCTGAGTTGTACTGTCCACGCCCTCTTCTCCCAGCTTATGACCACAAAAACAGAGACAGGTTTGACGCTCCGATCGGAGTGGAGAGACAACTATAC
		</sequence>
		<sequence>
			<taxon idref="RWA/1/00"/>
			ACCACGTCTGCTGGCGAGGGAGCTGATGTTGTGACAACTGATCCAACAACTCACGGAGGGCATCCCAACGCCGCCCGCCGCAAGCACACGGACATCGCCTTCTTGTTGGACCGCAGCACACACGTGCACACCAACAAAACCTCTTTTGCCGTGGACCTCATGGACACCAAAGAGAAGGCGTTGGTAGGTGCCGTCTTGAGATCAGCAACATACTACTTCTGTGACCTGGAGGTCGCATGCGTGGGAGACCACGCACGGGTCTTTTGGCAACCTAACGGGGCGCCGCGCACTACGCAGTTGGGTGACAACCCGATGGTGTTTGCGCACAACAAAGTGACACGGTTCGCAATTCCGTACACTGCCCCGCACAGATTGTTGTCAACTGTCTACAACGGTGAATGTGAGTACACCAAGACTGTTTCTGCTATCCGCGGAGACAGAGCGGTGTTGGCTGCAAAGTACGCGTCTGGCAAACACACACTACCCTCCACCTTCAACTTCGGATTCGTGACGGCAGACAAACCAGTCAACGTCTACTACCGAATGAAGCGTGCAGAGTTGTATTGCCCGCGTCCATTCCTCCCGGCATACGACCACGCAAGCCGGGACAGGTTCGACGCGCCCATTGGCGTTGAAAAACAGCTATGC
		</sequence>
		<sequence>
			<taxon idref="K13/02"/>
			ACTACCAGCGCCGGAGAGGGAGCAGACGTTGTTACGACTGACCCCTCATCACACGGCGGAAGTGTAGTAGAGAAGAGACGGATGCACACCGACGTTGCATTCGTGCTTGACAGGTTCACTCACGTGCACACCAACAAGACCACATTTAACGTGGACCTGATGGACACCAAACAACATGCTCTGGTAGGTGCTCTCCTTAGGGCGTCAACCTACTACTTCTGTGACCTGGAGATTGCCTGCATTGGCGCGCACAACCGCGTCTACTGGCAGCCCAATGGCGCACCACGCACGACAGTGCTGGGAGACAATCCCATGGTGTTTGCCCACAACAATGTCACCAGATTTGCCATACCCTACACTGCACCACACCGGTTGCTTTCGACCGTGTACAACGGTGAGTGTAAGTACACAGACCGGGTCTCCGCAATTCGCGGGGACCGTGCTGTGTTGGCAGCCAAATATGCTGATACCAGGCACACGCTCCCATCCACGTTCAACTTTGGACATGTGACCGCCGACCAACCAGTCGACGTTTACTACAGGATGAAGCGGGCAGAGCTGTATTGTCCAAGGCCACTTCTCCCGGCTTACCAACACAACAACCGGGACAGGTTCGACGCGCCTATTGGCGTCGAGAAACAATTGTGC
		</sequence>
		<sequence>
			<taxon idref="K6/06"/>
			ACCACCAGCGCCGGAGAGGGAGCAGACGTCGTCACGACCGACCCCTCGACACACGGTGGAAGTGTAGTGGAGAAGAGACGAATGCACACAGATGTTGCGTTCGTGCTTGACAGATTCACCCATGTCCACACCAACAAGACCACTTTCAACGTGGACCTGATGAACACTAAACAGCAGACCCTAGTGGGTGCCCTTCTCAGGGCCTCAACCTACTACTTTTGTGATCTGGAGATTGCTTGCGTTGGCACACACCAACGTGTCTACTGGCAGCCTAACGGCGCGCCACGTACAACAAAGTTGGGAGACAACCCCATGGTGTTCTCCCACAACGGCGTCACCAGGTTTGCCATACCCTACACTGCGCCGCACCGGTTGCTCGCGACTAGGTACAACGGTGAGTGTAAGTACACAGACCGATCCCCCGCAATTCGCGGTGATCGCGCTGTGCTGGCAGCCAAGTACGCCAACTCCAGACACACGCTTCCATCCACGTTCAACTTTGGACACGTGACCGCCGACCAACCAGTGGACGTTTACTACAGGATGAAGCGGGCAGAGCTGTACTGCCCAAGGCCACTTCTCCCGGCCTATCAGCACGGTACCCGGGACAGGTTCGATGCCCCCATTGGTGTCGAGAAACAACTGTGC
		</sequence>
		<sequence>
			<taxon idref="ETH/2/07"/>
			ACCACGTCTGCCAGTGAGGGCGCCGATGTCGTCACAACCGGTCCTGCCACACACGGTGGTGTTGCAAACACTGCGCGACGTGCCCACACAGACGTCGCCTTCTTGCTGGATCGCAGCACACACGTGTACACCAACAAGACGTCATTCAGCGTCGATCTCATGGAAACAAAGGAGAAGGCTTTGGTGGGTGCAATCTTGCGCTCCGCCACCTACTACTTCTGTGACCTCGAGATCGCGTGTGTTGGTGAGCACAAACGGGTGTTTTGGCAACCCAACGGGGCACCCAGAACCACAACCCTTGGTGACAACCCCATGGTGTTTGCACACAACGGAGTCACGCGCTTCGCAATTCCGTACACCGCTCCACACAGACTGTTGTCCACCGTTTACAACGGTGAGTGTACTTACACAAAGACCTCCACTCCAATCCGGGGTGACAGAGCCGTCCTGGCTGCCAAGTACAGAGATACAGGCCACAGTCTCCCCAGCACCTTCAACTTTGGTTTCGTGACCGCCGACAAGCCAGTCGACGTGTACTACCGGATGAAGCGCGCTGAGTTGTACTGTCCGCGTCCTCTCCTCCCAGCCTATTCACACAACGGCCGGGACAGGTTTGACGCGCCAATTGGTGTGGAGAAACAGCTGTGC
		</sequence>
		<sequence>
			<taxon idref="AY442910|South_Africa|South_Africa|01.096"/>
			ACCACCAGUGCUGGAGAGGGCGCAGACGUCGUGACGACUGAUCCCUCGACACACGGAGGACAGGUUAAGGAGAAGAGACGAAUGCACACUGACGUGGCUUUCGUGCUCGACAGGUUCACACAUGUCCACACGAAUAAGACCACCUUCAACGUGGACCUCAUGGACACCAACAGCAAGACCCUAGUAGGUGCUCUCCUGAGAGCUUCCACCUACUACUUCUGUGACCUGGAAAUUGCCUGUGUGGGUGAACACAAACGCGUGUACUGGCAGCCCAACGGCGCACCUAGAACCACCCAACUCGGAGACAACCCGAUGGUUUUCUCGAACAAGGGUGUUACCAGGUUUGCUGUGCCGUACACCGCACCUCACCGCCUGCUCUCAACUGUCUACAACGGUGAGUGUAAAUACACAGCGUCCGUCACCGCCAUCCGCGGCGAUCGCGCUGUCUUGGCAGCAAAGUAUACCAACACCAAACACACGCUCCCGUCCACUUUCAACUUCGGGCAUGUUACCGCUGAUGCAAGUGUUGACGUGUACUACAGGAUGAAGCGUGCUGAACUUUACUGCCCCAGACCACUUCUCCCGGCCUACGAUCACGCAAACCGGGAUAGAUUUGACGCCCCAAUUGGCGUCGAAAAACAGCUGUGC
		</sequence>
		<sequence>
			<taxon idref="AY442912|South_Africa|South_Africa|01.386"/>
			ACCACCAGUGCUGGAGAGGGCGCAGACGUCGUGACGACUGAUCCCUCGACACACGGAGGACAGGUUAAGGAGAAGAGACGAAUGCACACUGACGUGGCUUUCGUGCUCGACAGGUUCACACAUGUCCACACGAACAAGACCACCUUCAACGUGGACCUCAUGGACACCAACAGCAAGACCCUAGUAGGUGCUCUCCUGAGAGCUUCCACCUACUACUUCUGUGACCUGGAAAUUGCCUGUGUGGGUGAACACAAACGCGUGUACUGGCAGCCCAACGGCGCACCUAGAACUACCCAACUCGGAGACAACCCGAUGGUUUUCUCGAACAAGGGUGUCACCAGGUUUGCUGUGCCGUACACCGCACCUCACCGCCUGCUCUCAACUGUCUACAACGGUGAGUGUAAAUACACAGCGUCCGUCACCGCCAUCCGCGGCGAUCGCGCUGUCUUGGCAGCAAAGUAUACUAACACCAAACACACGCUCCCGUCUACUUUCAACUUCGGGCAUGUUACCGCUGAUGCAAGUGUUGACGUGUACUACAGGAUGAAGCGUGCUGAACUUUACUGCCCCAGACCACUUCUCCCGGCCUACGAUCACGCAAACCGGGAUAGAUUUGACGCCCCAAUUGGCGUCGAAAAACAGCUGUGC
		</sequence>
		<sequence>
			<taxon idref="AY442913|South_Africa|South_Africa|01.386"/>
			ACCACCAGUGCUGGAGAGGGCGCAGACGUCGUGACGACUGAUCCCUCGACACACGGAGGACAGGUUAAGGAGAAGAGACGAAUGCACACUGACGUGGCUUUCGUGCUCGACAGGUUCACACAUGUCCACACGAACAAGACCACCUUCAACGUGGACCUCAUGGACACCAACAGCAAGACCCUAGUAGGUGCUCUCCUGAGAGCUUCCACCUACUACUUCUGUGACCUGGAAAUUGCCUGUGUGGGUAAACACAAACGCGUGUACUGGCAGCCCAACGGCGCACCUAGAACUACCCAACUCGGAGACAACCCGAUGGUUUUCUCGAACAAGGGUGUCACCAGGUUUGCUGUGCCGUACACCGCACCUCACCGCCUGCUCUCAACUGUCUACAACGGUGAGUGUAAAUACACAGCGUCCGUCACCGCCAUCCGCGGCGAUCGCGCUGUCUUGGCAGCAAAGUAUACUAACACCAAACACACGCUCCCGUCUACUUUCAACUUCGGGCAUGUUACCGCUGAUGCAAGUGUUGACGUGUACUACAGGAUGAAGCGUGCUGAACUUUACUGCCCCAGACCACUUCUCCCGGCCUACGAUCACGCAAACCGGGAUAGAUUUGACGCCCCAAUUGGCGUCGAAAAACAGCUGUGC
		</sequence>
		<sequence>
			<taxon idref="AY442911|South_Africa|South_Africa|01.096"/>
			ACCACCAGUGCUGGAGAGGGCGCAGACGUCGUGACGACUGAUCCCUCGACACACGGAGGACAGGUUAAGGAGAAGAGACGAAUGCACACUGACGUGGCUUUCGUGCUCGACAGGUUCACACAUGUCCACACGAACAAGACCACCUUCAACGUGGACCUCAUGGACACCAACAGCAAGACCCUAGUAGGUGCUCUCCUGAGAGCUUCCACCUACUACUUCUGUGACCUGGAAAUUGCCUGUGUGGGUGAACACAAACGCGUGUACUGGCAGCCCAACGGCGCACCUAGAACUACCCAACUCGGAGACAACCCGAUGGUUUUCUCGAACAAGGGUGUUACCAGGUUUGCUGUGCCGUACACCGCACCUCACCGCCUGCUCUCAACUGUCUACAACGGUGAGUGUAAAUACACAGCGUCCGUCACCGCCAUCCGCGGCGAUCGCGCUGUCUUGGCAGCAAAGUAUACCAACACCAAACACACGCUCCCGUCCACUUUCAACUUCGGGCAUGUUACCGCUGAUGCAAGUGUUGACGUGUACUACAGGAUGAAGCGUGCUGAACUUUACUGCCCCAGACCACUUCUCCCGGCCUACGAUCACGCAAACCGGGAUAGAUUUGACGCCCCAAUUGGCGUCGAAAAACAGCUGUGU
		</sequence>
		<sequence>
			<taxon idref="AY442903|South_Africa|South_Africa|01.085"/>
			ACCACCAGUGCUGGAGAGGGCGCAGACGUCGUGACGACUGAUCCCUCGACACACGGAGGACAGGUUAAGGAGAAGAGACGAAUGCACACUGAUGUGGCUUUCGUGCUCGACAGGUUCACACAUGUCCACACGAACAAGACCACCUUCAACGUGGACCUCAUGGACACCAACAGCAAGACCCUAGUAGGUGCUCUCCUGAGAGCUUCCACCUACUACUUCUGUGACCUGGAAAUUGCCUGUGUGGGUGAACACAAACGCGUGUACUGGCAGCCCAACGGCGCACCUAGAACUACCCAACUCGGAGACAACCCGAUGGUUUUCUCGAACAAGGGUGUUACCAGGUUUGCUGUGCCGUACACCGCACCUCACCGCCUGCUCUCAACUGUCUACAACGGUGAGUGUGAAUACACAGCGUCCGUCACCGCCAUCCGCGGCGAUCGCGCUGUCUUGGCAGCAAAGUAUACCAACACCAAACACACGCUCCCGUCUACUUUCAACUUCGGGCAUGUUACCGCUGAUGCAAGUGUUGACGUGUACUACAGGAUGAAGCGUGCUGAACUUUACUGCCCCAGACCACUUCUCCCGGCCUACGAUCACGCAAACCGGGAUAGAUUUGACGCCCCAAUUGGCGUCGAAAAACAGCUGUGC
		</sequence>
		<sequence>
			<taxon idref="AY442907|South_Africa|South_Africa|01.099"/>
			ACCACCAGUGCUGGAGAGGGCGCAGACGUCGUGACGACUGAUCCCUCGACACACGGAGGACAGGUUAAGGAGAAGAGACUAAUGCACACUGACGUGGCUUUCGUGCUCGACAGGUUCACACAUGUCCACACGAACAAGACCACCUUCAACGUGGACCUCAUGGACACCAACAGCAAGACCCUAGUAGGUGCUCUCCUGAGAGCUUCCACCUACUACUUCUGUGACCUGGAAAUUGCCUGUGUGGGUGAACACAAACGCGUGUACUGGCAGCCCAACGGCGCACCUAGAACUACCCAACUCGGAGACAACCCGAUGGUUUUCUCGAACAAGGGUGUUACCAGGUUUGCUGUGCCGUACACCGCACCUCACCGCCUGCUCUCAACUGUCUACAACGGUGAGUGUAAAUACACAGCGUCCGUCACCGCCAUCCGCGGCGAUCGCGCUGUCUUGGCAGCAAAGUAUACCAACACCAAACACACGCUCCCGUCUACUUUCAACUUCGGGCAUGUUACCGCUGAUGCAAGUGUUGACGUGUACUACAGGAUGAAGCGUGCUGAACUUUACUGCCCCAGACCACUUCUCCCGGCCUACGAUCACGCAAACCGGGAUAGAUUUGACGCCCCAAUUGGCGUCGAAAAACAGCUGUGC
		</sequence>
		<sequence>
			<taxon idref="AY442908|South_Africa|South_Africa|01.085"/>
			ACCACCAGUGCUGGAGAGGGCGCAGACGUCGUGACGACUGAUCCCUCGACACACGGAGGACAGGUUAAGGAGAAGAGACGAAUGCACACUGACGUGGCUUUCGUGCUCGACAGGUUCACACAUGUCCACACGAACAAGACCACCUUCAACGUGGACCUCAUGGACACCAACAGCAAGACCCUAGUAGGUGCUCUCCUGAGAGCUUCCACCUACUACUUCUGUGACCUGGAAAUUGCCUGUGUGGGUGAACACAAACGCGUGUACUGGCAGCCCAACGGCGCACCUAGAACUACCCAACUCGGAGACAACCCGAUGGUUUUCUCGAACAAGGGUGUUACCAGGUUUGCUGUGCCGUACACCGCACCUCACCGCCUGCUCUCAACUGUCUACAACGGUGAGUGUAAAUACACAGCGUCCGUCACCGCCAUCCGCGGCGAUCGCGCUGUCUUGGCAGCAAAGUAUACCAACACCAAACACACGCUCCCGUCUACUUUCAACUUCGGGCAUGUUACCGCUGAUGCAAGUGUUGACGUGUACUACAGGAUGAAGCGUGCUGAACUUUACUGCCCCAGACCACUUCUCCCGGCCUACGAUCACGCAAGCCGGGAUAGAUUUGACGCCCCAAUUGGCGUCGAAAAACAGCUGUGC
		</sequence>
		<sequence>
			<taxon idref="AY442909|South_Africa|South_Africa|01.096"/>
			ACCACCAGUGCUGGAGAGGGCGCAGACGUCGUGACGACUGAUCCCUCGACACACGGAGGACAGGUUAAGGAGAAGAGACGAAUGCACACUGACGUGGCUUUCGUGCUCGACAGGUUCACACAUGUCCACACGAACAAGACCACCUUCAACGUGGACCUCAUGGACACCAACAGCAAGACCCUAGUAGGUGCUCUCCUGAGAGCUUCCACCUACUACUUCUGUGACCUGGAAAUUGCCUGUGUGGGUGAACACAAACGCGUGUACUGGCAGCCCAACGGCGCACCUAGAACUACCCAACUCGGAGACAACCCGAUGGUUUUCUCGAACAAGGGUGUUACCAGGUUUGCUGUGCCGUACACCGCACCUCACCGCCUGCUCUCAACUGUCUACAACGGUGAGUGUAAAUACACAGCGUCCGUCACCGCCAUCCGCGGCGAUCGCGCUGUCUUGGCAGCAAAGUAUACCAACACCAAACACACGCUCCCGUCUACUUUCAACUUCGGGCAUGUUACCGCUGAUGCAAGUGUUGACGUGUACUACAGGAUGAAGCGUGCUGAACUUUACUGCCCCAGACCACUUCUCCCGGCCUACGAUCACGCAAACCGGGAUAGAUUUGACGCCCCAAUUGGCGCCGAAAAACAGCUGUGC
		</sequence>
		<sequence>
			<taxon idref="AY442904|South_Africa|South_Africa|01.085"/>
			ACCACCAGUGCUGGAGAGGGCGCAGACGUCGUGACGACUGAUCCCUCGACACACGGAGGACAGGUUAAGGAGAAGAGACGAAUGCACACUGACGUGGCUUUCGUGCUCGACAGGUUCACACAUGUCCACACGAACAAGACCACCUUCAACGUGGACCUCAUGGACACCAACAGCAAGACCCUAGUAGGUGCUCUCCUGAGAGCUUCCACCUACUACUUCUGUGACCUGGAAAUUGCCUGUGUGGGUGAACACAAACGCGUGUACUGGCAGCCCAACGGCGCACCUAGAACUACCCAACUCGGAGACAACCCGAUGGUUUUCUCGAACAAGGGUGUUACCAGGUUUGCUGUGCCGUACACCGCACCUCACCGCCUGCUCUCAACUGUCUACAACGGUGAGUGUAAAUACACAGCGUCCGUCACCGCCAUCCGCGGCGAUCGCGCUGUCUUGGCAGCAAAGUAUACCAACACCAAACACACGCUCCCGUCUACUUUCAACUUCGGGCAUGUUACCGCUGAUGCAAGUGUUGACGUGUACUACAGGAUGAAGCGUGCUGAACUUUACUGCCCCAGACCACUUCUCCCGGCCUACGAUCACGCAAACCGGGAUAGAUUUGACGCCCCAAUUGGCGUCGAAAAACAGCUGUGC
		</sequence>
		<sequence>
			<taxon idref="AY442905|South_Africa|South_Africa|01.085"/>
			ACCACCAGUGCUGGAGAGGGCGCAGACGUCGUGACGACUGAUCCCUCGACACACGGAGGACAGGUUAAGGAGAAGAGACGAAUGCACACUGACGUGGCUUUCGUGCUCGACAGGUUCACACAUGUCCACACGAACAAGACCACCUUCAACGUGGACCUCAUGGACACCAACAGCAAGACCCUAGUAGGUGCUCUCCUGAGAGCUUCCACCUACUACUUCUGUGACCUGGAAAUUGCCUGUGUGGGUGAACACAAACGCGUGUACUGGCAGCCCAACGGCGCACCUAGAACUACCCAACUCGGAGACAACCCGAUGGUUUUCUCGAACAAGGGUGUUACCAGGUUUGCUGUGCCGUACACCGCACCUCACCGCCUGCUCUCAACUGUCUACAACGGUGAGUGUAAAUACACAGCGUCCGUCACCGCCAUCCGCGGCGAUCGCGCUGUCUUGGCAGCAAAGUAUACCAACACCAAACACACGCUCCCGUCUACUUUCAACUUCGGGCAUGUUACCGCUGAUGCAAGUGUUGACGUGUACUACAGGAUGAAGCGUGCUGAACUUUACUGCCCCAGACCACUUCUCCCGGCCUACGAUCACGCAAACCGGGAUAGAUUUGACGCCCCAAUUGGCGUCGAAAAACAGCUGUGC
		</sequence>
		<sequence>
			<taxon idref="AY442906|South_Africa|South_Africa|01.085"/>
			ACCACCAGUGCUGGAGAGGGCGCAGACGUCGUGACGACUGAUCCCUCGACACACGGAGGACAGGUUAAGGAGAAGAGACGAAUGCACACUGACGUGGCUUUCGUGCUCGACAGGUUCACACAUGUCCACACGAACAAGACCACCUUCAACGUGGACCUCAUGGACACCAACAGCAAGACCCUAGUAGGUGCUCUCCUGAGAGCUUCCACCUACUACUUCUGUGACCUGGAAAUUGCCUGUGUGGGUGAACACAAACGCGUGUACUGGCAGCCCAACGGCGCACCUAGAACUACCCAACUCGGAGACAACCCGAUGGUUUUCUCGAACAAGGGUGUUACCAGGUUUGCUGUGCCGUACACCGCACCUCACCGCCUGCUCUCAACUGUCUACAACGGUGAGUGUAAAUACACAGCGUCCGUCACCGCCAUCCGCGGCGAUCGCGCUGUCUUGGCAGCAAAGUAUACCAACACCAAACACACGCUCCCGUCUACUUUCAACUUCGGGCAUGUUACCGCUGAUGCAAGUGUUGACGUGUACUACAGGAUGAAGCGUGCUGAACUUUACUGCCCCAGACCACUUCUCCCGGCCUACGAUCACGCAAACCGGGAUAGAUUUGACGCCCCAAUUGGCGUCGAAAAACAGCUGUGC
		</sequence>
		<sequence>
			<taxon idref="KF112956|Ethiopia|Ethiopia|10.066"/>
			ACCACGTCTGCCAGTGAGGGCGCCGATGTCGTCACGACCGGCCCTGCCACACACGGTGGTGTTGCAAACACTGCGCGACGTGCCCACACAGACGTCGCTTTCTTGCTGGATCGCAGCACACACGTGTACACCAACAAAACGTCATTCAGCGTCGATCTCATGGAAACAAAGGAGAAGGCTCTGGTGGGTGCAATCTTGCGCTCCGCTACCTACTACTTTTGTGACCTCGAGATCGCGTGTGTTGGTGAGCACAAACGGGTGTTCTGGCAACCCAACGGGGCGCCCAGAACCACAACCCTTGGTGACAACCCCATGGTGTTTGCACACAACGGAGTCACGCGCTTCGCGATTCCGTACACCGCTCCACACAGACTGTTGTCCACCGTTTACAACGGTGAGTGTACTTACACAAAGACCTCCACTCCAATCCGGGGTGACAGAGCCGCCCTGGCTGCCAAGTACAGAGATACAGGCCACAGTCTCCCCAGCACCTTCAACTTCGGTTTCGTGACCGCCGACAAACCAGTCGACGTGTACTACCGGATGAAGCGCGCTGAGTTGTACTGTCCGCGTCCTCTCCTCCCAGCCTATTTACACAACGGTCGGGACAGGTTTGACGCGCCAATTGGTGTGGAGAAACAGTTGTGT
		</sequence>
		<sequence>
			<taxon idref="KF112943|Ethiopia|Ethiopia|09.917"/>
			ACCACGTCTGCCAGTGAAGGCGCTGATGTCGTCACGACCGGCCCTGCCACACACGGTGGTGTTGCAAACACTGCGCGACGTGCCCACACAGACGTCGCTTTCTTGCTGGATCGCAGCACACACGTGTACACCAACAAAACGTCATTCAGCGTCGATCTCATGGAAACAAAGGAGAAGGCTCTGGTGGGTGCAATCTTGCGCTCCGCTACCTACTACTTCTGTGACCTCGAGATCGCGTGTGTTGGTGAACACAAACGGGTGTTCTGGCAACCCAACGGGGCGCCCAGAACCACAACCCTTGGTGACAACCCCATGGTGTTTGCACACAACGGAGTCACGCGCTTCGCGATTCCGTACACCGCTCCACACAGACTGTTGTCTACCGTTTACAACGGTGAGTGTACTTACACAAAGACCTCCACTCCAATCCGGGGTGACAGAGCCGCCCTGGCTGCCAAGTACAGAGATACAGGCCACAGTCTCCCCAGCACCTTCAACTTCGGTTTCGTGACCGCCGACAAACCAGTCGACGTGTACTACCGGATGAAGCGCGCTGAGTTGTACTGTCCGCGTCCTCTCCTCCCAGCCTATTCACACGACGGCCGGGACAGGTTTGACGCGCCAATTGGTGTGGAGAAACAGCTGTGT
		</sequence>
		<sequence>
			<taxon idref="KF112938|Ethiopia|Ethiopia|09.454"/>
			ACCACGTCTGCCAGTGAGGGCGCCGATGTCGTCACGACCGGCCCTGCCACACACGGTGGTGTTGCAAACACTGTGCGACGTGCCCACACAGACGTCGCTTTCTTGCTGGATCGCAGCACACACGTGTACACCAACAAAACGTCATTCAGCGTCGATCTCATGGAAACAAAGGAGAAGGCTCTGGTGGGTGCAATCTTGCGCTCCGCTACCTACTACTTCTGTGACCTCGAGATCGCGTGTGTTGGTGAGCACAAACGGGTGTTCTGGCAACCCAACGGGGCGCCCAGAACCACAACCCTTGGTGACAACCCCATGGTGTTTGCACACAACGGAGTCACGCGCTTCGCGATTCCGTACACCGCTCCACACAGACTGTTGTCTACCGTTTACAACGGTGAGTGTACTTACACAAAGACCTCCACTCCAATCCGGGGTGACAGAGCCGCCCTGGCTGCCAAGTACAGAGATACAGGCCACAGTCTCCCCAGCACCTTCAATTTCGGTTTCGTGACCGCCGACAAACCAGTCGACGTGTACTACCGGATGAAGCGCGCTGAGTTGTACTGTCCGCGTCCTCTCCTCCCAGCCTATTCACACAACGGCCGGGACAGGTTTGACGCGCCAATTGGTGTGGAGAAACAGCTGTGT
		</sequence>
		<sequence>
			<taxon idref="KF112940|Ethiopia|Ethiopia|09.843"/>
			ACCACGTCTGCCAGTGAGGGCGCTGATGTCGTCACGACCGGCCCTGCCACACACGGTGGTGTTGCAAACACTGCGCGACGTGCCCACACAGACGTCGCTTTCTTGCTGGATCGCAGCACACACGTGTACACCAACAAAACGTCATTCAGCGTCGATCTCATGGAAACAAAGGAGAAGGCTCTGGTGGGTGCAATCTTGCGCTCCGCTACCTACTACTTCTGTGACCTCGAGATCGCGTGTGTTGGTGAGCACAAACGGGTGTTCTGGCAACCCAACGGGGCGCCCAGAACCACAACCCTTGGTGACAACCCCATGGTGTTTGCACACAACGGAGTCACGCGCTTCGCGATTCCGTACACCGCTCCACACAGACTGTTGTCTACCGTTTACAACGGTGAGTGTACTTACACAAAGACCTCCACTCCAATCCGGGGTGACAGAGCCGCCCTGGCTGCCAAGTACAGAGATACAGGCCACAGTCTCCCCAGCACCTTCAACTTCGGTTTCGTGACCGCCGACAAACCAGTCGACGTGTACTACCGGATGAAGCGCGCTGAGTTGTATTGTCCGCGTCCTCTCCTCCCAGCCTATTCACACAACGGCCGGGACAGGTTTGACGCGCCAATTGGTGTGGAGAAACAGCTGTGT
		</sequence>
		<sequence>
			<taxon idref="KF112953|Ethiopia|Ethiopia|09.991"/>
			ACCACGTCTGCCAGTGAGGGCGCCGATGTCGTCACGACCGGCCCTGCCACACACGGTGGTGTTGCAAACACTGCGCGACGTGCCCACACAGACGTCGCTTTCTTGCTGGATCGCAGCACACACGTGTACACCAACAAAACGTCATTCAGCGTCGATCTCATGGAAACAAAGGAGAAGGCCCTGGTGGGTGCAATCTTGCGCTCCGCTACCTACTACTTCTGTGACCTCGAGATCGCGTGTGTTGGTGAGCACAAACGGGTGTTCTGGCAACCCAACGGGGCGCCCAGAACCACAACCCTTGGTGACAACCCCATGGTGTTTGCACACAACGGAGTCACGCGCTTCGCGATTCCGTACACCGCTCCACACAGACTGTTGTCTACCGTTTACAACGGTGAGTGTACTTACACAAAGACCTCCACTCCAATCCGGGGTGACAGAGCCGCCCTGGCTGCCAAGTACAGAGATACAGGCCACAGTCTCCCCAGCACCTTCAACTTCGGTTTCGTGACCGCCGACAAACCAGTCGACGTGTACTACCGGATGAAGCGCGCTGAGTTGTACTGTCCGCGTCCTCTCCTTCCAGCCTATTCACACAACGGCCGGGACAGGTTTGACGCGCCAATTGGTGTGGAGAAACAGCTGTGT
		</sequence>
		<sequence>
			<taxon idref="KF112954|Ethiopia|Ethiopia|09.991"/>
			ACCACGTCTGCCAGTGAGGGCGCCGATGTCGTCACGACCGGCCCTGCCACACACGGTGGTGTTGCAAACACTGCGCGACGTGCCCACACAGACGTCGCTTTCTTGCTGGATCGCAGCACACACGTGTACACCAACAAAACGTCATTCAGCGTCGATCTCATGGAAACAAAGGAGAAGGCCCTGGTGGGTGCAATCTTGCGCTCCGCTACCTACTACTTCTGTGACCTCGAGATCGCGTGTGTTGGTGAGCACAAACGGGTGTTCTGGCAACCCAACGGGGCGCCCAGAACCACAACCCTTGGTGACAACCCCATGGTGTTTGCACACAACGGAGTCACGCGCTTCGCGATTCCGTACACCGCTCCACACAGACTGTTGTCTACCGTTTACAACGGTGAGTGTACTTACACAAAGACCTCCACTCCAATCCGGGGTGACAGAGCCGCCCTGGCTGCCAAGTACAGAGATACAGGCCACAGTCTCCCCAGCACCTTCAACTTCGGTTTCGTGACCGCCGACAAACCAGTCGACGTGTACTACCGGATGAAGCGCGCTGAGTTGTACTGTCCGCGTCCTCTCCTTCCAGCCTATTCACACAACGGCCGGGACAGGTTTGACGCGCCAATTGGTGTGGAGAAACAGCTGTGT
		</sequence>
		<sequence>
			<taxon idref="KF112955|Ethiopia|Ethiopia|09.991"/>
			ACCACGTCTGCCAGTGAGGGCGCCGATGTCGTCACGACCGGCCCTGCCACACACGGTGGTGTTGCAAACACTGCGCGACGTGCCCACACAGACGTCGCTTTCTTGCTGGATCGCAGCACACACGTGTACACCAACAAAACGTCATTCAGCGTCGATCTCATGGAAACAAAGGAGAAGGCCCTGGTGGGTGCAATCTTGCGCTCCGCTACCTACTACTTCTGTGACCTCGAGATCGCGTGTGTTGGTGAGCACAAACGGGTGTTCTGGCAACCCAACGGGGCGCCCAGAACCACAACCCTTGGTGACAACCCCATGGTGTTTGCACACAACGGAGTCACGCGCTTCGCGATTCCGTACACCGCTCCACACAGACTGTTGTCTACCGTTTACAACGGTGAGTGTACTTACACAAAGACCTCCACTCCAATCCGGGGTGACAGAGCCGCCCTGGCTGCCAAGTACAGAGATACAGGCCACAGTCTCCCCAGCACCTTCAACTTCGGTTTCGTGACCGCCGACAAACCAGTCGACGTGTACTACCGGATGAAGCGCGCTGAGTTGTACTGTCCGCGTCCTCTCCTTCCAGCCTATTCACACAACGGCCGGGACAGGTTTGACGCGCCAATTGGTGTGGAGAAACAGCTGTGT
		</sequence>
		<sequence>
			<taxon idref="KF112939|Ethiopia|Ethiopia|09.611"/>
			ACCACGTCTGCCAGTGAGGGCGCCGATGTCGTCACGACCGGCCCTGCCACACACGGTGGTGTTGCAAACACTGCGCGACGTGCCCACACAGACGTCGCTTTCTTGCTGGATCGCAGCACACACGTGTACACCAACAAAACGTCATTCAGCGTCGATCTCATGGAAACAAAGGAGAAGGCTCTGGTGGGTGCAATCTTGCGCTCCGCCACCTACTACTTCTGTGACCTCGAGATCGCGTGTGTTGGTGAGCACAAACGGGTGTTCTGGCAACCCAACGGGGCGCCCAGAACCACAACCCTTGGTGACAACCCCATGGTGTTTGCACACAACGGAGTCACGCGCTTCGCGATTCCGTACACCGCTCCACACAGACTGTTGTCTACCGTTTACAACGGTGAGTGTACTTACACAAAGACCTCCACTCCAATCCGGGGTGACAGAGCCGCCCTGGCTGCCAAGTACAGAGATACAGGCCACAGTCTCCCCAGCACCTTCAACTTCGGTTTCGTGACCGCCGACAAACCAGTCGACGTGTACTACCGGATGAAGCGCGCTGAGTTGTACTGTCCGCGTCCTCTCCTCCCAGCCTATTCACACAACGGCCGGGACAGGTTTGACGCGCCAATTGGTGTGGAGAAACAGCTGTGT
		</sequence>
		<sequence>
			<taxon idref="KF112941|Ethiopia|Ethiopia|09.876"/>
			ACCACGTCTGCCAGTGAGGGCGCCGATGTCGTCACGACCGGCCCTGCCACACACGGTGGTGTTGCAAACACTGCGCGACGTGCCCACACAGACGTCGCTTTCTTGCTGGATCGCAGCACACACGTGTACACCAACAAAACGTCATTCAGCGTCGATCTCATGGAAACAAAGGAGAAGGCTCTGGTGGGTGCAATCTTGCGCTCCGCTACCTACTACTTCTGTGACCTCGAGATCGCGTGTGTTGGTGAGCACAAACGGGTGTTCTGGCAACCCAACGGGGCGCCCAGAACCACAACCCTTGGTGACAACCCCATGGTGTTTGCACACAACGGAGTCACGCGCTTCGCGATTCCGTACACCGCTCCACACAGACTGTTGTCTACCGTTTACAACGGTGAGTGTACTTACACAAAGACCTCCACTCCAATCCGGGGTGACAGAGCCGCCCTGGCTGCCAAATACAGAGATACAGGCCACAGTCTCCCCAGCACCTTCAACTTCGGTTTCGTGACCGCCGACAAACCAGTCGACGTGTACTACCGGATGAAGCGCGCTGAGTTGTACTGTCCGCGTCCTCTCCTCCCAGCCTATTCACACAACGGCCGGGACAGGTTTGACGCGCCAATTGGTGTGGAGAAACAGCTGTGT
		</sequence>
		<sequence>
			<taxon idref="KF112942|Ethiopia|Ethiopia|09.876"/>
			ACCACGTCTGCCAGTGAGGGCGCCGATGTCGTCACGACCGGCCCTGCCACACACGGTGGTGTTGCAAACACTGCGCGACGTGCCCACACAGACGTCGCTTTCTTGCTGGATCGCAGCACACACGTGTACACCAACAAAACGTCATTCAGCGTCGATCTCATGGAAACAAAGGAGAAGGCTCTGGTGGGTGCAATCTTGCGCTCCGCTACCTACTACTTCTGTGACCTCGAGATCGCGTGTGTTGGTGAGCACAAACGGGTGTTCTGGCAACCCAACGGGGCGCCCAGAACCACAACCCTTGGTGACAACCCCATGGTGTTTGCACACAACGGAGTCACGCGCTTCGCGATTCCGTACACCGCTCCACACAGACTGTTGTCTACCGTTTACAACGGTGAGTGTACTTACACAAAGACCTCCACTCCAATCCGGGGTGACAGAGCCGCCCTGGCTGCCAAATACAGAGATACAGGCCACAGTCTCCCCAGCACCTTCAACTTCGGTTTCGTGACCGCCGACAAACCAGTCGACGTGTACTACCGGATGAAGCGCGCTGAGTTGTACTGTCCGCGTCCTCTCCTCCCAGCCTATTCACACAACGGCCGGGACAGGTTTGACGCGCCAATTGGTGTGGAGAAACAGCTGTGT
		</sequence>
		<sequence>
			<taxon idref="KF112944|Ethiopia|Ethiopia|09.882"/>
			ACCACGTCTGCCAGTGAGGGCGCCGATGTCGTCACGACCGGCCCTGCCACACACGGTGGTGTTGCAAACACTGCGCGACGTGCCCACACAGACGTCGCTTTCTTGCTGGATCGCAGCACACACGTGTACACCAACAAAACGTCATTCAGCATCGATCTCATGGAAACAAAGGAGAAGGCTCTGGTGGGTGCAATCTTGCGCTCCGCTACCTACTACTTCTGTGACCTCGAGATCGCGTGTGTTGGTGAGCACAAACGGGTGTTCTGGCAACCCAACGGGGCGCCCAGAACCACAACCCTTGGTGACAACCCCATGGTGTTTGCACACAACGGAGTCACGCGCTTCGCGATTCCGTACACCGCTCCACACAGACTGTTGTCTACCGTTTACAACGGTGAGTGTACTTACACAAAGACCTCCACTCCAATCCGGGGTGACAGAGCCGCCCTGGCTGCCAAGTACAGAGATACAGGCCACAGTCTCCCCAGCACCTTCAACTTCGGTTTCGTGACCGCCGACAAACCAGTCGACGTGTACTACCGGATGAAGCGCGCTGAGTTGTACTGTCCGCGTCCTCTCCTCCCAGCCTATTCACACAACGGCCGGGACAGGTTTGACGCGCCAATTGGTGTGGAGAAACAGCTGTGT
		</sequence>
		<sequence>
			<taxon idref="KF112945|Ethiopia|Ethiopia|09.882"/>
			ACCACGTCTGCCAGTGAGGGCGCCGATGTCGTCACGACCGGCCCTGCCACACACGGTGGTGTTGCAAACACTGCGCGACGTGCCCACACAGACGTCGCTTTCTTGCTGGATCGCAGCACACACGTGTACACCAACAAAACGTCATTCAGCATCGATCTCATGGAAACAAAGGAGAAGGCTCTGGTGGGTGCAATCTTGCGCTCCGCTACCTACTACTTCTGTGACCTCGAGATCGCGTGTGTTGGTGAGCACAAACGGGTGTTCTGGCAACCCAACGGGGCGCCCAGAACCACAACCCTTGGTGACAACCCCATGGTGTTTGCACACAACGGAGTCACGCGCTTCGCGATTCCGTACACCGCTCCACACAGACTGTTGTCTACCGTTTACAACGGTGAGTGTACTTACACAAAGACCTCCACTCCAATCCGGGGTGACAGAGCCGCCCTGGCTGCCAAGTACAGAGATACAGGCCACAGTCTCCCCAGCACCTTCAACTTCGGTTTCGTGACCGCCGACAAACCAGTCGACGTGTACTACCGGATGAAGCGCGCTGAGTTGTACTGTCCGCGTCCTCTCCTCCCAGCCTATTCACACAACGGCCGGGACAGGTTTGACGCGCCAATTGGTGTGGAGAAACAGCTGTGT
		</sequence>
		<sequence>
			<taxon idref="KF112946|Ethiopia|Ethiopia|09.882"/>
			ACCACGTCTGCCAGTGAGGGCGCCGATGTCGTCACGACCGGCCCTGCCACACACGGTGGTGTTGCAAACACTGCGCGACGTGCCCACACAGACGTCGCTTTCTTGCTGGATCGCAGCACACACGTGTACACCAACAAAACGTCATTCAGCATCGATCTCATGGAAACAAAGGAGAAGGCTCTGGTGGGTGCAATCTTGCGCTCCGCTACCTACTACTTCTGTGACCTCGAGATCGCGTGTGTTGGTGAGCACAAACGGGTGTTCTGGCAACCCAACGGGGCGCCCAGAACCACAACCCTTGGTGACAACCCCATGGTGTTTGCACACAACGGAGTCACGCGCTTCGCGATTCCGTACACCGCTCCACACAGACTGTTGTCTACCGTTTACAACGGTGAGTGTACTTACACAAAGACCTCCACTCCAATCCGGGGTGACAGAGCCGCCCTGGCTGCCAAGTACAGAGATACAGGCCACAGTCTCCCCAGCACCTTCAACTTCGGTTTCGTGACCGCCGACAAACCAGTCGACGTGTACTACCGGATGAAGCGCGCTGAGTTGTACTGTCCGCGTCCTCTCCTCCCAGCCTATTCACACAACGGCCGGGACAGGTTTGACGCGCCAATTGGTGTGGAGAAACAGCTGTGT
		</sequence>
		<sequence>
			<taxon idref="KF112947|Ethiopia|Ethiopia|09.882"/>
			ACCACGTCTGCCAGTGAGGGCGCCGATGTCGTCACGACCGGCCCTGCCACACACGGTGGTGTTGCAAACACTGCGCGACGTGCCCACACAGACGTCGCTTTCTTGCTGGATCGCAGCACACACGTGTACACCAACAAAACGTCATTCAGCATCGATCTCATGGAAACAAAGGAGAAGGCTCTGGTGGGTGCAATCTTGCGCTCCGCTACCTACTACTTCTGTGACCTCGAGATCGCGTGTGTTGGTGAGCACAAACGGGTGTTCTGGCAACCCAACGGGGCGCCCAGAACCACAACCCTTGGTGACAACCCCATGGTGTTTGCACACAACGGAGTCACGCGCTTCGCGATTCCGTACACCGCTCCACACAGACTGTTGTCTACCGTTTACAACGGTGAGTGTACTTACACAAAGACCTCCACTCCAATCCGGGGTGACAGAGCCGCCCTGGCTGCCAAGTACAGAGATACAGGCCACAGTCTCCCCAGCACCTTCAACTTCGGTTTCGTGACCGCCGACAAACCAGTCGACGTGTACTACCGGATGAAGCGCGCTGAGTTGTACTGTCCGCGTCCTCTCCTCCCAGCCTATTCACACAACGGCCGGGACAGGTTTGACGCGCCAATTGGTGTGGAGAAACAGCTGTGT
		</sequence>
		<sequence>
			<taxon idref="KF112948|Ethiopia|Ethiopia|09.882"/>
			ACCACGTCTGCCAGTGAGGGCGCCGATGTCGTCACGACCGGCCCTGCCACACACGGTGGTGTTGCAAACACTGCGCGACGTGCCCACACAGACGTCGCTTTCTTGCTGGATCGCAGCACACACGTGTACACCAACAAAACGTCATTCAGCATCGATCTCATGGAAACAAAGGAGAAGGCTCTGGTGGGTGCAATCTTGCGCTCCGCTACCTACTACTTCTGTGACCTCGAGATCGCGTGTGTTGGTGAGCACAAACGGGTGTTCTGGCAACCCAACGGGGCGCCCAGAACCACAACCCTTGGTGACAACCCCATGGTGTTTGCACACAACGGAGTCACGCGCTTCGCGATTCCGTACACCGCTCCACACAGACTGTTGTCTACCGTTTACAACGGTGAGTGTACTTACACAAAGACCTCCACTCCAATCCGGGGTGACAGAGCCGCCCTGGCTGCCAAGTACAGAGATACAGGCCACAGTCTCCCCAGCACCTTCAACTTCGGTTTCGTGACCGCCGACAAACCAGTCGACGTGTACTACCGGATGAAGCGCGCTGAGTTGTACTGTCCGCGTCCTCTCCTCCCAGCCTATTCACACAACGGCCGGGACAGGTTTGACGCGCCAATTGGTGTGGAGAAACAGCTGTGT
		</sequence>
		<sequence>
			<taxon idref="KF112949|Ethiopia|Ethiopia|09.882"/>
			ACCACGTCTGCCAGTGAGGGCGCCGATGTCGTCACGACCGGCCCTGCCACACACGGTGGTGTTGCAAACACTGCGCGACGTGCCCACACAGACGTCGCTTTCTTGCTGGATCGCAGCACACACGTGTACACCAACAAAACGTCATTCAGCATCGATCTCATGGAAACAAAGGAGAAGGCTCTGGTGGGTGCAATCTTGCGCTCCGCTACCTACTACTTCTGTGACCTCGAGATCGCGTGTGTTGGTGAGCACAAACGGGTGTTCTGGCAACCCAACGGGGCGCCCAGAACCACAACCCTTGGTGACAACCCCATGGTGTTTGCACACAACGGAGTCACGCGCTTCGCGATTCCGTACACCGCTCCACACAGACTGTTGTCTACCGTTTACAACGGTGAGTGTACTTACACAAAGACCTCCACTCCAATCCGGGGTGACAGAGCCGCCCTGGCTGCCAAGTACAGAGATACAGGCCACAGTCTCCCCAGCACCTTCAACTTCGGTTTCGTGACCGCCGACAAACCAGTCGACGTGTACTACCGGATGAAGCGCGCTGAGTTGTACTGTCCGCGTCCTCTCCTCCCAGCCTATTCACACAACGGCCGGGACAGGTTTGACGCGCCAATTGGTGTGGAGAAACAGCTGTGT
		</sequence>
		<sequence>
			<taxon idref="KF112950|Ethiopia|Ethiopia|09.882"/>
			ACCACGTCTGCCAGTGAGGGCGCCGATGTCGTCACGACCGGCCCTGCCACACACGGTGGTGTTGCAAACACTGCGCGACGTGCCCACACAGACGTCGCTTTCTTGCTGGATCGCAGCACACACGTGTACACCAACAAAACGTCATTCAGCATCGATCTCATGGAAACAAAGGAGAAGGCTCTGGTGGGTGCAATCTTGCGCTCCGCTACCTACTACTTCTGTGACCTCGAGATCGCGTGTGTTGGTGAGCACAAACGGGTGTTCTGGCAACCCAACGGGGCGCCCAGAACCACAACCCTTGGTGACAACCCCATGGTGTTTGCACACAACGGAGTCACGCGCTTCGCGATTCCGTACACCGCTCCACACAGACTGTTGTCTACCGTTTACAACGGTGAGTGTACTTACACAAAGACCTCCACTCCAATCCGGGGTGACAGAGCCGCCCTGGCTGCCAAGTACAGAGATACAGGCCACAGTCTCCCCAGCACCTTCAACTTCGGTTTCGTGACCGCCGACAAACCAGTCGACGTGTACTACCGGATGAAGCGCGCTGAGTTGTACTGTCCGCGTCCTCTCCTCCCAGCCTATTCACACAACGGCCGGGACAGGTTTGACGCGCCAATTGGTGTGGAGAAACAGCTGTGT
		</sequence>
		<sequence>
			<taxon idref="KF112951|Ethiopia|Ethiopia|09.882"/>
			ACCACGTCTGCCAGTGAGGGCGCCGATGTCGTCACGACCGGCCCTGCCACACACGGTGGTGTTGCAAACACTGCGCGACGTGCCCACACAGACGTCGCTTTCTTGCTGGATCGCAGCACACACGTGTACACCAACAAAACGTCATTCAGCATCGATCTCATGGAAACAAAGGAGAAGGCTCTGGTGGGTGCAATCTTGCGCTCCGCTACCTACTACTTCTGTGACCTCGAGATCGCGTGTGTTGGTGAGCACAAACGGGTGTTCTGGCAACCCAACGGGGCGCCCAGAACCACAACCCTTGGTGACAACCCCATGGTGTTTGCACACAACGGAGTCACGCGCTTCGCGATTCCGTACACCGCTCCACACAGACTGTTGTCTACCGTTTACAACGGTGAGTGTACTTACACAAAGACCTCCACTCCAATCCGGGGTGACAGAGCCGCCCTGGCTGCCAAGTACAGAGATACAGGCCACAGTCTCCCCAGCACCTTCAACTTCGGTTTCGTGACCGCCGACAAACCAGTCGACGTGTACTACCGGATGAAGCGCGCTGAGTTGTACTGTCCGCGTCCTCTCCTCCCAGCCTATTCACACAACGGCCGGGACAGGTTTGACGCGCCAATTGGTGTGGAGAAACAGCTGTGT
		</sequence>
		<sequence>
			<taxon idref="KF112952|Ethiopia|Ethiopia|09.882"/>
			ACCACGTCTGCCAGTGAGGGCGCCGATGTCGTCACGACCGGCCCTGCCACACACGGTGGTGTTGCAAACACTGCGCGACGTGCCCACACAGACGTCGCTTTCTTGCTGGATCGCAGCACACACGTGTACACCAACAAAACGTCATTCAGCATCGATCTCATGGAAACAAAGGAGAAGGCTCTGGTGGGTGCAATCTTGCGCTCCGCTACCTACTACTTCTGTGACCTCGAGATCGCGTGTGTTGGTGAGCACAAACGGGTGTTCTGGCAACCCAACGGGGCGCCCAGAACCACAACCCTTGGTGACAACCCCATGGTGTTTGCACACAACGGAGTCACGCGCTTCGCGATTCCGTACACCGCTCCACACAGACTGTTGTCTACCGTTTACAACGGTGAGTGTACTTACACAAAGACCTCCACTCCAATCCGGGGTGACAGAGCCGCCCTGGCTGCCAAGTACAGAGATACAGGCCACAGTCTCCCCAGCACCTTCAACTTCGGTTTCGTGACCGCCGACAAACCAGTCGACGTGTACTACCGGATGAAGCGCGCTGAGTTGTACTGTCCGCGTCCTCTCCTCCCAGCCTATTCACACAACGGCCGGGACAGGTTTGACGCGCCAATTGGTGTGGAGAAACAGCTGTGT
		</sequence>
		<sequence>
			<taxon idref="KF112936|Egypt|EP12|12.381"/>
			ACTACCTCGGCGGGAGAAGGCGCAGATGTTGTCACCACGGACCCATCGACACACGGTGGGAATGTTCAAGAGGGTCGACGCAAACACACCGACGTTGCGTTCCTTCTTGATCGCAGTACACACGTTCACACAAACAAGACATCTTTTGTTGTGGACCTCATGGACACAAGGGAGAAGGCGCTCGTAGGCGCAATCCTGCGAGCATCCACCTACTACTTTTGTGACCTTGAAATTGCATGTGTGGGCGACCACACAAGGGTCTTCTGGCAGCCCAACGGGGCACCGCGGACTACCCAGCTCGGCGACAACCCTATGGTTTTTGCCAAGGGCGGCGTAACCCGCTTTGCCATCCCGTTTACGGCTCCACACAGGCTGCTGTCTACTGTTTACAACGGCGAGTGTGTCTACACCAAGGCCGCCGCTGCCATTCGTGGAGATCGTGCGGCACTTACGGCAAAGTACGCTGACACCAACCACACTTTGCCGCCAACCTTCAACTTCGGGTACGTGACCGTTGACAAACCAGTTGACGTTTACTACCGGATGAAGAGGGCTGAGCTGTACTGCCCACGCCCACTGCTGCCAGCCTACAAACACACAGACAGAGACAGATTCGACGCGCCCATCGGCGTCGAAAGACAGACCCTG
		</sequence>
		<sequence>
			<taxon idref="JX570618|Egypt|EP12|12.131"/>
			ACUACCUCGGCGGGAGAAGGCGCAGAUGUUGUCACCACGGACCCAUCGACACACGGUGGGAAUGUUCAAGAGGGUCGACGCAAACACACCGACGUUGCGUUCCUUCUUGAUCGCAGUACACACGUUCACACAAAUAAGACAUCUUUUGUUGUGGACCUCAUGGACACAAGGGAGAAGGCGCUCGUAGGCGCAAUCCUGCGAGCAUCCACCUACUACUUUUGUGACCUUGAAAUUGCAUGUGUGGGCGACCACACAAGGGUCUUCUGGCAGCCCAACGGGGCACCGCGGACUACCCAGCUCGGCGACAACCCUAUGGUUUUUGCCAAGGGCGGCGUAACCCGCUUUGCCAUCCCGUUUACGGCUCCACACAGGCUGCUGUCUACUGUUUACAACGGCGAGUGUGUCUACACCAAGGCCGCCGCUGCCAUUCGUGGUGAUCGUGCGGCACUUGCGGCAAAGUACGCUGACACCAACCACACUUUGCCGCCAACCUUCAACUUCGGGUACGUGACCGUUGACAAACCAGUCGACGUUUACUACCGGAUGAAGAGGGCUGAGCUGUACUGCCCACGCCCACUGCUGCCAGCCUACAAACACACAGACAGAGACAGAUUCGACGCGCCCAUCGGCGUCGAAAGACAGACCCUG
		</sequence>
		<sequence>
			<taxon idref="KF112935|Egypt|EP12|12.375"/>
			ACTACCTCGGCGGGAGAAGGCGCAGATGTTGTCACCACGGACCCATCGACACACGGTGGGAATGTTCAAGAGGGTCGACGCAAACACACCGACGTTGCGTTCCTTCTTGATCGCAGTACACACGTTCACACAAACAAGACATCTTTTGTTGTGGACCTCATGGACACAAGGGAGAAGGCGCTCGTAGGCGCAATCCTGCGAGCATCCACCTACTACTTTTGTGACCTTGAAATAGCATGTGTGGGCGACCACACAAGGGTCTTCTGGCAGCCCAACGGGGCACCGCGGACTACCCAGCTCGGCGACAACCCTATGGTTTTTGCCAAGGGCGGCGTAACCCGCTTTGCCATCCCGTTTACGGCTCCACACAGGCTGCTGTCTACTGTTTACAACGGCGAGTGTGTCTACACCAAGGCCGCCGCTGCCATTCGTGGAGATCGTGCGGCACTTGCGGCAAAGTACGCTGACACCAACCACACTTTGCCGCCAACCTTCAACTTCGGGTACGTGACCGTTGACAAACCAGTCGACGTTTACTACCGGATGAAGAGGGCTGAACTGTACTGCCCACGCCCACTGCTGCCAGCCTACAAACACACAGACAGAGACAGATTCGACGCGCCCATCGGCGTCGAAAGACAGACCCTG
		</sequence>
		<sequence>
			<taxon idref="JX570619|Egypt|EP12|12.156"/>
			ACUACCUCGGCGGGAGAAGGCGCAGAUGUUGUCACCACGGACCCAUCGACACACGGUGGGAAUGUUCAAGAGGGUCGACGCAAACACACCGACGUUGCGUUCCUUCUUGAUCGCAGUACACACGUUCACACAAACAAGACAUCUUUUGUUGUGGACCUCAUGGACACAAGGGAGAAGGCGCUCGUAGGCGCAAUCCUGCGAGCAUCCACCUACUACUUUUGUGACCUUGAAAUUGCAUGUGUGGGCGACCACACAAGGGUCUACUGGCAGCCCAACGGGGCACCGCGGACUACCCAGCUCGGCGACAACCCUAUGGUUUUUGCCAAGGGCGGCGUAACCCGCUUUGCCAUCCCGUUUACGGCUCCACACAGGCUGCUGUCUACUGUUUACAACGGCGAGUGUGUCUACACCAAGGCCGCCGCUGCCAUUCGUGGAGAUCGUGCGGCACUUGCGGCAAAGUACGCUGACACCAACCACACUUUGCCGCCAACCUUCAACUUCGGGUACGUGACCGUUGACAAACCAGUCGACGUUUACUACCGGAUGAAGAGGGCUGAGCUGUACUGCCCACGCCCACUGCUGCCAGCCUACAAACACACAGACAGAGACAGAUUCGACGCGCCCAUCGGCGUCGAAAGACAGACCCUG
		</sequence>
		<sequence>
			<taxon idref="JX570620|Egypt|EP12|12.156"/>
			ACUACCUCGGCGGGAGAAGGCGCAGAUGUUGUCACCACGGACCCAUCGACACACGGUGGGAAUGUUCAAGAGGGUCGACGCAAACACACCGACGUUGCGUUCCUUCUUGAUCGCAGUACACACGUUCACACAAACAAGACAUCUUUUGUUGUGGACCUCAUGGACACAAGGGAGAAGGCGCUCGUAGGCGCAAUCCUGCGAGCAUCCACCUACUACUUUUGUGACCUUGAAAUUGCAUGUGUGGGCGACCACACAAGGGUCUACUGGCAGCCCAACGGGGCACCGCGGACUACCCAGCUCGGCGACAACCCUAUGGUUUUUGCCAAGGGCGGCGUAACCCGCUUUGCCAUCCCGUUUACGGCUCCACACAGGCUGCUGUCUACUGUUUACAACGGCGAGUGUGUCUACACCAAGGCCGCCGCUGCCAUUCGUGGAGAUCGUGCGGCACUUGCGGCAAAGUACGCUGACACCAACCACACUUUGCCGCCAACCUUCAACUUCGGGUACGUGACCGUUGACAAACCAGUCGACGUUUACUACCGGAUGAAGAGGGCUGAGCUGUACUGCCCACGCCCACUGCUGCCAGCCUACAAACACACAGACAGAGACAGAUUCGACGCGCCCAUCGGCGUCGAAAGACAGACCCUG
		</sequence>
		<sequence>
			<taxon idref="JX570622|Egypt|EP12|12.162"/>
			ACUACCUCGGCGGGAGAAGGCGCAGAUGUUGUCACCACGGACCCAUCGACACACGGUGGGAAUGUUCAAGAGGGUCGACGCAAACACACCGACGUUGCGUUCCUUCUUGAUCGCAGUACACACGUUCACACAAACAAGACAUCUUUUGUUGUGGACCUCAUGGACACAAGGGAGAAGGCGCUCGUAGGCGCAAUCCUGCGAGCAUCCACCUACUACUUUUGUGACCUUGAAAUUGCAUGUGUGGGCGACCACACAAGGGUCUUCUGGCAGCCCAACGGGGCACCGCGGACUACCCAGCUCGGCGACAACCCUAUGGUUUUUGCCAAGGGCGGCGUAACCCGCUUUGCCAUCCCGUUUACGGCUCCACACAGGCUGCUGUCUACUGUUUACAACGGCGAGUGUGUCUACACCAAGGCCGCCACUGCCAUUCGUGGAGAUCGUGCGGCACUUGCGGCAAAGUACGCUGACACCAACCACACUUUGCCGCCAACCUUCAACUUCGGGUACGUGACCGUUGACAAACCAGUCGACGUUUACUACCGGAUGAAGAGGGCUGAGCUGUACUGCCCACGCCCACUGCUGCCAGCCUACAAACACACAGACAGAGACAGAUUCGACGCGCCCAUCGGCGUCGAAAGACAGACCCUG
		</sequence>
		<sequence>
			<taxon idref="JX570624|Egypt|EP12|12.162"/>
			ACUACCUCGGCGGGAGAAGGCGCAGAUGUUGUCACCACGGACCCAUCGACACACGGUGGGAAUGUUCAAGAGGGUCGACGCAAACACACCGACGUUGCGUUCCUUCUUGAUCGCAGUACACACGUUCACACAAACAAGACAUCUUUUGUUGUGGACCUCAUGGACACAAGGGAGAAGGCGCUCGUAGGCGCAAUCCUGCGAGCAUCCACCUACUACUUUUGUGACCUUGAAAUUGCAUGUGUGGGCGACCACACAAGGGUCUUCUGGCAGCCCAACGGGGCACCGCGGACUACCCAGCUCGGCGACAACCCUAUGGUUUUUGCCAAGGGCGGCGUAACCCGCUUUGCCAUCCCGUUUACGGCUCCACACAGGCUGCUGUCUACUGUUUACAACGGCGAGUGUGUCUACACCAAGGCCGCCACUGCCAUUCGUGGAGAUCGUGCGGCACUUGCGGCAAAGUACGCUGACACCAACCACACUUUGCCGCCAACCUUCAACUUCGGGUACGUGACCGUUGACAAACCAGUCGACGUUUACUACCGGAUGAAGAGGGCUGAGCUGUACUGCCCACGCCCACUGCUGCCAGCCUACAAACACACAGACAGAGACAGAUUCGACGCGCCCAUCGGCGUCGAAAGACAGACCCUG
		</sequence>
		<sequence>
			<taxon idref="JX014255|Egypt|EP12|12.162"/>
			ACUACCUCGGCGGGAGAAGGCGCAGAUGUUGUCACCACGGACCCAUCGACACACGGUGGGAAUGUUCAAGAGGGUCGACGCAAACACACCGACGUUGCGUUCCUUCUUGAUCGCAGUACACACGUUCACACAAACAAGACAUCUUUUGUUGUGGACCUCAUGGACACAAGGGAGAAGGCGCUCGUAGGCGCAAUCCUGCGAGCAUCCACCUACUACUUUUGUGACCUUGAAAUUGCAUGUGUGGGCGACCACACAAGGGUCUUCUGGCAGCCCAACGGGGCACCGCGGACUACCCAGCUCGGCGACAACCCUAUGGUUUUUGCCAAGGGCGGCGUAACCCGCUUUGCCAUCCCGUUUACGGCUCCACACAGGCUGCUGUCUACUGUUUACAACGGCGAGUGUGUCUACACCAAGGCCGCCACUGCCAUUCGUGGAGAUCGUGCGGCACUUGCGGCAAAGUACGCUGACACCAACCACACUUUGCCGCCAACCUUCAACUUCGGGUACGUGACCGUUGACAAACCAGUCGACGUUUACUACCGGAUGAAGAGGGCUGAGCUGUACUGCCCACGCCCACUGCUGCCAGCCUACAAACACACAGACAGAGACAGAUUCGACGCGCCCAUCGGCGUCGAAAGACAGACCCUG
		</sequence>
		<sequence>
			<taxon idref="JX570625|Egypt|EP12|12.164"/>
			ACUACCUCGGCGGGAGAAGGCGCAGAUGUUGUCACCACGGACCCAUCGACACACGGUGGGAAUGUUCAAGAGGGUCGACGCAAACACACCGACGUUGCGUUCCUUCUUGAUCGCAGUACACACGUUCACACAAACAAGACAUCUUUUGUUGUGGACCUCAUGGACACAAGGGAGAAGGCGCUCGUAGGCGCAAUCCUGCGAGCAUCCACCUACUACUUUUGUGACCUUGAAAUUGCAUGUGUGGGCGACCACACAAGGGUCUUCUGGCAGCCCAACGGGGCACCGCGGACUACCCAGCUCGGUGACAACCCUAUGGUUUUUGCCAAGGGCGGCGUAACCCGCUUUGCCAUCCCGUUUACGGCUCCACACAGGCUGCUGUCUACUGUUUACAACGGCGAGUGUGUCUACACCAAGGCCGCCGCUGCCAUUCGUGGAGAUCGUGCGGCACUUGCGGCAAAGUACGCUGACACCAACCACACUUUGCCGCCAACCUUCAACUUCGGGUACGUGACCGUUGACAAACCAGUCGACGUUUACUACCGGAUGAAGAGGGCUGAGCUGUACUGCCCACGCCCACUGCUGCCAGCCUACAAACACACAGACAGAGACAGAUUCGACGCGCCCAUCGGCGUCGAAAGACAGACCCUG
		</sequence>
		<sequence>
			<taxon idref="JX013980|Egypt|EP12|12.197"/>
			ACUACCUCGGCGGGAGAAGGCGCAGAUGUUGUCACCACGGACCCAUCGACACACGGUGGGAAUGUUCAAGAGGGUCGACGCAAACACACCGACGUUGCGUUCCUUCUUGAUCGCAGUACACACGUUCACACAAACAAGACAUCUUUUGUUGUGGACCUCAUGGACACAAGGGAGAAGGCGCUCGUAGGCGCAAUCCUGCGAGCAUCCACCUACUACUUUUGUGACCUUGAAAUUGCAUGUGUGGGCGAUCACACAAGGGUCUUCUGGCAGCCCAACGGGGCACCGCGGACUACCCAGCUCGGCGACAACCCUAUGGUUUUUGCCAAGGGCGGCGUAACCCGCUUUGCCAUCCCGUUUACGGCUCCACACAGGCUGCUGUCUACUGUUUACAACGGCGAGUGUGUCUACACCAAGGCCGCCGCUGCCAUUCGUGGAGAUCGUGCGGCACUUGCGGCAAAGUACGCUGACACCAACCACACUUUGCCGCCAACCUUCAACUUCGGGUACGUGACCGUUGACAAACCAGUCGACGUUUACUACCGGAUGAAGAGGGCUGAGCUGUACUGCCCACGCCCACUGCUGCCAGCCUACAAACACACAGACAGAGACAGAUUCGACGCGCCCAUCGGCGUCGAAAGACAGACCCUG
		</sequence>
		<sequence>
			<taxon idref="JX014256|Gaza_Strip|EP12|12.29"/>
			ACUACCUCGGCGGGAGAAGGCGCAGAUGUUGUCACCACGGACCCAUCGACACACGGUGGGAAUGUUCAAGAGGGUCGACGCAAACACACCGACGUUGCGUUCCUUCUUGAUCGCAGUACACACGUUCACACAAACAAGACAUCUUUUGUUGUGGACCUCAUGGACACAAGGGAGAAGGCGCUCGUAGGCGCAAUCCUGCGAGCAUCCACCUACUACUUUUGUGACCUUGAAAUUGCAUGUGUGGGCGACCACACAAGGGUCUUCUGGCAGCCCAACGGGGCACCGCGGACUACCCAGCUCGGCGACAACCCUAUGGUUUUUGCCAAGGGCGGCGUAACCCGCUUUGCCAUCCCGUUUACGGCUCCACACAGGCUGCUGUCUACUGUUUACAACGGCGAGUGUGUCUACACCAAGGCCGCCGCUGCCAUUCGUGGAGAUCGUGCGGCACUUGCGGCAAAGUACGCUGACACCAACCACACUUUGCCGCCAACCUUCAACUUCGGGUACGUGACCGUUGACAAACCAGUCGACGUUUACUACCGGAUGAAGAGGGCUGAGCUGUACUGCCCACGCCCACUGCUGCCAGCCUACAAACACACAGACAGAGACAGAUUCGACGCGCCCAUCGGCGUCGAAAGACAGACCCUG
		</sequence>
		<sequence>
			<taxon idref="KF112933|Egypt|EP12|12.197"/>
			ACTACCTCGGCGGGAGAAGGCGCAGATGTTGTCACCACGGACCCATCGACACACGGTGGGAATGTTCAAGAGGGTCGACGCAAACACACCGACGTTGCGTTCCTTCTTGATCGCAGTACACACGTTCACACAAACAAGACATCTTTTGTTGTGGACCTCATGGACACAAGGGAGAAGGCGCTCGTAGGCGCAATCCTGCGAGCATCCACCTACTACTTTTGTGACCTTGAAATTGCATGTGTGGGCGACCACACAAGGGTCTTCTGGCAGCCCAACGGGGCACCGCGGACTACCCAGCTCGGCGACAACCCTATGGTTTTTGCCAAGGGCGGCGTAACCCGCTTTGCCATCCCGTTTACGGCTCCACACAGGCTGCTGTCTACTGTTTACAACGGCGAGTGTGTCTACACCAAGGCCGCCGCTGCCATTCGTGGAGATCGTGCGGCACTTGCGGCAAAGTACGCTGACACCAACCACACTTTGCCGCCAACCTTCAACTTCGGGTACGTGACCGTTGACAAACCAGTCGACGTTTACTACCGGATGAAGAGGGCTGAGCTGTACTGCCCACGCCCACTGCTGCCAGCCTACAAACACACAGACAGAGACAGATTCGACGCGCCCATCGGCGTCGAAAGACAGACCCTG
		</sequence>
		<sequence>
			<taxon idref="KF112934|Egypt|EP12|12.197"/>
			ACTACCTCGGCGGGAGAAGGCGCAGATGTTGTCACCACGGACCCATCGACACACGGTGGGAATGTTCAAGAGGGTCGACGCAAACACACCGACGTTGCGTTCCTTCTTGATCGCAGTACACACGTTCACACAAACAAGACATCTTTTGTTGTGGACCTCATGGACACAAGGGAGAAGGCGCTCGTAGGCGCAATCCTGCGAGCATCCACCTACTACTTTTGTGACCTTGAAATTGCATGTGTGGGCGACCACACAAGGGTCTTCTGGCAGCCCAACGGGGCACCGCGGACTACCCAGCTCGGCGACAACCCTATGGTTTTTGCCAAGGGCGGCGTAACCCGCTTTGCCATCCCGTTTACGGCTCCACACAGGCTGCTGTCTACTGTTTACAACGGCGAGTGTGTCTACACCAAGGCCGCCGCTGCCATTCGTGGAGATCGTGCGGCACTTGCGGCAAAGTACGCTGACACCAACCACACTTTGCCGCCAACCTTCAACTTCGGGTACGTGACCGTTGACAAACCAGTCGACGTTTACTACCGGATGAAGAGGGCTGAGCTGTACTGCCCACGCCCACTGCTGCCAGCCTACAAACACACAGACAGAGACAGATTCGACGCGCCCATCGGCGTCGAAAGACAGACCCTG
		</sequence>
		<sequence>
			<taxon idref="KF112937|Egypt|EP12|12.386"/>
			ACTACCTCGGCGGGAGAAGGCGCAGATGTTGTCACCACGGACCCATCGACACACGGTGGGAATGTTCAAGAGGGTCGACGCAAACACACCGACGTTGCGTTCCTTCTTGATCGCAGTACACACGTTCACACAAACAAGACATCTTTTGTTGTGGACCTCATGGACACAAGGGAGAAGGCGCTCGTAGGCGCAATCCTGCGAGCATCCACCTACTACTTTTGTGACCTTGAAATTGCATGTGTGGGCGACCACACAAGGGTCTTCTGGCAGCCCAACGGGGCACCGCGGACTACCCAGCTCGGCGACAACCCTATGGTTTTTGCCAAGGGCGGCGTAACCCGCTTTGCCATCCCGTTTACGGCTCCACACAGGCTGCTGTCTACTGTTTACAACGGCGAGTGTGTCTACACCAAGGCCGCCGCTGCCATTCGTGGAGATCGTGCGGCACTTGCGGCAAAGTACGCTGACACCAACCACACTTTGCCGCCAACCTTCAACTTCGGGTACGTGACCGTTGACAAACCAGTCGACGTTTACTACCGGATGAAGAGGGCTGAGCTGTACTGCCCACGCCCACTGCTGCCAGCCTACAAACACACAGACAGAGACAGATTCGACGCGCCCATCGGCGTCGAAAGACAGACCCTG
		</sequence>
		<sequence>
			<taxon idref="JX570621|Egypt|EP12|12.156"/>
			ACUACCUCGGCGGGAGAAGGCGCAGAUGUUGUCACCACGGACCCAUCGACACACGGUGGGAAUGUUCAAGAGGGUCGACGCAAACACACCGACGUUGCGUUCCUUCUUGAUCGCAGUACACACGUUCACACAAACAAGACAUCUUUUGUUGUGGACCUCAUGGACACAAGGGAGAAGGCGCUCGUAGGCGCAAUCCUGCGAGCAUCCACCUACUACUUUUGUGACCUUGAAAUUGCAUGUGUGGGCGACCACACAAGGGUCUUCUGGCAGCCCAACGGGGCACCGCGGACUACCCAGCUCGGCGACAACCCUAUGGUUUUUGCCAAGGGCGGCGUAACCCGCUUUGCCAUCCCGUUUACGGCUCCACACAGGCUGCUGUCUACUGUUUACAACGGCGAGUGUGUCUACACCAAGGCCGCCGCUGCCAUUCGUGGAGAUCGUGCGGCACUUGCGGCAAAGUACGCUGACACCAACCACACUUUGCCGCCAACCUUCAACUUCGGGUACGUGACCGUUGACAAACCAGUCGACGUUUACUACCGGAUGAAGAGGGCUGAGCUGUACUGCCCACGCCCACUGCUGCCAGCCUACAAACACACAGACAGAGACAGAUUCGACGCGCCCAUCGGCGUCGAAAGACAGACCCUG
		</sequence>
		<sequence>
			<taxon idref="JX570623|Egypt|EP12|12.162"/>
			ACUACCUCGGCGGGAGAAGGCGCAGAUGUUGUCACCACGGACCCAUCGACACACGGUGGGAAUGUUCAAGAGGGUCGACGCAAACACACCGACGUUGCGUUCCUUCUUGAUCGCAGUACACACGUUCACACAAACAAGACAUCUUUUGUUGUGGACCUCAUGGACACAAGGGAGAAGGCGCUCGUAGGCGCAAUCCUGCGAGCAUCCACCUACUACUUUUGUGACCUUGAAAUUGCAUGUGUGGGCGACCACACAAGGGUCUUCUGGCAGCCCAACGGGGCACCGCGGACUACCCAGCUCGGCGACAACCCUAUGGUUUUUGCCAAGGGCGGCGUAACCCGCUUUGCCAUCCCGUUUACGGCUCCACACAGGCUGCUGUCUACUGUUUACAACGGCGAGUGUGUCUACACCAAGGCCGCCGCUGCCAUUCGUGGAGAUCGUGCGGCACUUGCGGCAAAGUACGCUGACACCAACCACACUUUGCCGCCAACCUUCAACUUCGGGUACGUGACCGUUGACAAACCAGUCGACGUUUACUACCGGAUGAAGAGGGCUGAGCUGUACUGCCCACGCCCACUGCUGCCAGCCUACAAACACACAGACAGAGACAGAUUCGACGCGCCCAUCGGCGUCGAAAGACAGACCCUG
		</sequence>
		<sequence>
			<taxon idref="JX570626|Egypt|EP12|12.17"/>
			ACUACCUCGGCGGGAGAAGGCGCAGAUGUUGUCACCACGGACCCAUCGACACACGGUGGGAAUGUUCAAGAGGGUCGACGCAAACACACCGACGUUGCGUUCCUUCUUGAUCGCAGUACACACGUUCACACAAACAAGACAUCUUUUGUUGUGGACCUCAUGGACACAAGGGAGAAGGCGCUCGUAGGCGCAAUCCUGCGAGCAUCCACCUACUACUUUUGUGACCUUGAAAUUGCAUGUGUGGGCGACCACACAAGGGUCUUCUGGCAGCCCAACGGGGCACCGCGGACUACCCAGCUCGGCGACAACCCUAUGGUUUUUGCCAAGGGCGGCGUAACCCGCUUUGCCAUCCCGUUUACGGCUCCACACAGGCUGCUGUCUACUGUUUACAACGGCGAGUGUGUCUACACCAAGGCCGCCGCUGCCAUUCGUGGAGAUCGUGCGGCACUUGCGGCAAAGUACGCUGACACCAACCACACUUUGCCGCCAACCUUCAACUUCGGGUACGUGACCGUUGACAAACCAGUCGACGUUUACUACCGGAUGAAGAGGGCUGAGCUGUACUGCCCACGCCCACUGCUGCCAGCCUACAAACACACAGACAGAGACAGAUUCGACGCGCCCAUCGGCGUCGAAAGACAGACCCUG
		</sequence>
		<sequence>
			<taxon idref="JX570627|Egypt|EP12|12.172"/>
			ACUACCUCGGCGGGAGAAGGCGCAGAUGUUGUCACCACGGACCCAUCGACACACGGUGGGAAUGUUCAAGAGGGUCGACGCAAACACACCGACGUUGCGUUCCUUCUUGAUCGCAGUACACACGUUCACACAAACAAGACAUCUUUUGUUGUGGACCUCAUGGACACAAGGGAGAAGGCGCUCGUAGGCGCAAUCCUGCGAGCAUCCACCUACUACUUUUGUGACCUUGAAAUUGCAUGUGUGGGCGACCACACAAGGGUCUUCUGGCAGCCCAACGGGGCACCGCGGACUACCCAGCUCGGCGACAACCCUAUGGUUUUUGCCAAGGGCGGCGUAACCCGCUUUGCCAUCCCGUUUACGGCUCCACACAGGCUGCUGUCUACUGUUUACAACGGCGAGUGUGUCUACACCAAGGCCGCCGCUGCCAUUCGUGGAGAUCGUGCGGCACUUGCGGCAAAGUACGCUGACACCAACCACACUUUGCCGCCAACCUUCAACUUCGGGUACGUGACCGUUGACAAACCAGUCGACGUUUACUACCGGAUGAAGAGGGCUGAGCUGUACUGCCCACGCCCACUGCUGCCAGCCUACAAACACACAGACAGAGACAGAUUCGACGCGCCCAUCGGCGUCGAAAGACAGACCCUG
		</sequence>
	</alignment>

	<!-- The unique patterns from 1 to end                                       -->
	<!-- npatterns=372                                                           -->
	<patterns id="patterns" from="1" strip="false">
		<alignment idref="alignment"/>
	</patterns>

	<!-- A prior assumption that the population size has grown exponentially     -->
	<!-- throughout the time spanned by the genealogy.                           -->
	<exponentialGrowth id="exponential" units="years">
		<populationSize>
			<parameter id="exponential.popSize" value="640.0" lower="0.0"/>
		</populationSize>
		<growthRate>
			<parameter id="exponential.growthRate" value="0.64"/>
		</growthRate>
	</exponentialGrowth>

	<!-- Construct a starting tree that is compatible with specified clade heights-->
	<rescaledTree id="startingTree">

		<!-- Construct a rough-and-ready UPGMA tree as an starting tree              -->
		<upgmaTree>
			<distanceMatrix correction="JC">
				<patterns>

					<!-- To generate UPGMA starting tree, only use the 1st aligment, which may be 1 of many aligments using this tree.-->
					<alignment idref="alignment"/>
				</patterns>
			</distanceMatrix>
		</upgmaTree>
	</rescaledTree>

	<!-- Generate a tree model                                                   -->
	<treeModel id="treeModel">
		<upgmaTree idref="startingTree"/>
		<rootHeight>
			<parameter id="treeModel.rootHeight"/>
		</rootHeight>
		<nodeHeights internalNodes="true">
			<parameter id="treeModel.internalNodeHeights"/>
		</nodeHeights>
		<nodeHeights internalNodes="true" rootNode="true">
			<parameter id="treeModel.allInternalNodeHeights"/>
		</nodeHeights>
	</treeModel>

	<!-- Generate a coalescent likelihood                                        -->
	<coalescentLikelihood id="coalescent">
		<model>
			<exponentialGrowth idref="exponential"/>
		</model>
		<populationTree>
			<treeModel idref="treeModel"/>
		</populationTree>
	</coalescentLikelihood>

	<!-- The uncorrelated relaxed clock (Drummond, Ho, Phillips & Rambaut (2006) PLoS Biology 4, e88 )-->
	<discretizedBranchRates id="branchRates">
		<treeModel idref="treeModel"/>
		<distribution>
			<logNormalDistributionModel meanInRealSpace="true">
				<mean>
					<parameter id="ucld.mean" value="1.0" lower="0.0"/>
				</mean>
				<stdev>
					<parameter id="ucld.stdev" value="0.3333333333333333" lower="0.0"/>
				</stdev>
			</logNormalDistributionModel>
		</distribution>
		<rateCategories>
			<parameter id="branchRates.categories"/>
		</rateCategories>
	</discretizedBranchRates>
	<rateStatistic id="meanRate" name="meanRate" mode="mean" internal="true" external="true">
		<treeModel idref="treeModel"/>
		<discretizedBranchRates idref="branchRates"/>
	</rateStatistic>
	<rateStatistic id="coefficientOfVariation" name="coefficientOfVariation" mode="coefficientOfVariation" internal="true" external="true">
		<treeModel idref="treeModel"/>
		<discretizedBranchRates idref="branchRates"/>
	</rateStatistic>
	<rateCovarianceStatistic id="covariance" name="covariance">
		<treeModel idref="treeModel"/>
		<discretizedBranchRates idref="branchRates"/>
	</rateCovarianceStatistic>

	<!-- The general time reversible (GTR) substitution model                    -->
	<gtrModel id="gtr">
		<frequencies>
			<frequencyModel dataType="nucleotide">
				<alignment idref="alignment"/>
				<frequencies>
					<parameter id="frequencies" dimension="4"/>
				</frequencies>
			</frequencyModel>
		</frequencies>
		<rateAC>
			<parameter id="ac" value="1.0" lower="0.0"/>
		</rateAC>
		<rateAG>
			<parameter id="ag" value="1.0" lower="0.0"/>
		</rateAG>
		<rateAT>
			<parameter id="at" value="1.0" lower="0.0"/>
		</rateAT>
		<rateCG>
			<parameter id="cg" value="1.0" lower="0.0"/>
		</rateCG>
		<rateGT>
			<parameter id="gt" value="1.0" lower="0.0"/>
		</rateGT>
	</gtrModel>

	<!-- site model                                                              -->
	<siteModel id="siteModel">
		<substitutionModel>
			<gtrModel idref="gtr"/>
		</substitutionModel>
		<gammaShape gammaCategories="4">
			<parameter id="alpha" value="0.5" lower="0.0"/>
		</gammaShape>
		<proportionInvariant>
			<parameter id="pInv" value="0.5" lower="0.0" upper="1.0"/>
		</proportionInvariant>
	</siteModel>

	<!-- Likelihood for tree given sequence data                                 -->
	<treeLikelihood id="treeLikelihood" useAmbiguities="false">
		<patterns idref="patterns"/>
		<treeModel idref="treeModel"/>
		<siteModel idref="siteModel"/>
		<discretizedBranchRates idref="branchRates"/>
	</treeLikelihood>

	<!-- Define operators                                                        -->
	<operators id="operators" optimizationSchedule="default">
		<scaleOperator scaleFactor="0.75" weight="0.1">
			<parameter idref="ac"/>
		</scaleOperator>
		<scaleOperator scaleFactor="0.75" weight="0.1">
			<parameter idref="ag"/>
		</scaleOperator>
		<scaleOperator scaleFactor="0.75" weight="0.1">
			<parameter idref="at"/>
		</scaleOperator>
		<scaleOperator scaleFactor="0.75" weight="0.1">
			<parameter idref="cg"/>
		</scaleOperator>
		<scaleOperator scaleFactor="0.75" weight="0.1">
			<parameter idref="gt"/>
		</scaleOperator>
		<scaleOperator scaleFactor="0.75" weight="0.1">
			<parameter idref="alpha"/>
		</scaleOperator>
		<scaleOperator scaleFactor="0.75" weight="0.1">
			<parameter idref="pInv"/>
		</scaleOperator>
		<scaleOperator scaleFactor="0.75" weight="3">
			<parameter idref="ucld.mean"/>
		</scaleOperator>
		<scaleOperator scaleFactor="0.75" weight="3">
			<parameter idref="ucld.stdev"/>
		</scaleOperator>
		<subtreeSlide size="64.0" gaussian="true" weight="15">
			<treeModel idref="treeModel"/>
		</subtreeSlide>
		<narrowExchange weight="15">
			<treeModel idref="treeModel"/>
		</narrowExchange>
		<wideExchange weight="3">
			<treeModel idref="treeModel"/>
		</wideExchange>
		<wilsonBalding weight="3">
			<treeModel idref="treeModel"/>
		</wilsonBalding>
		<scaleOperator scaleFactor="0.75" weight="3">
			<parameter idref="treeModel.rootHeight"/>
		</scaleOperator>
		<uniformOperator weight="30">
			<parameter idref="treeModel.internalNodeHeights"/>
		</uniformOperator>
		<scaleOperator scaleFactor="0.75" weight="3">
			<parameter idref="exponential.popSize"/>
		</scaleOperator>
		<randomWalkOperator windowSize="1.0" weight="3">
			<parameter idref="exponential.growthRate"/>
		</randomWalkOperator>
		<upDownOperator scaleFactor="0.75" weight="3">
			<up>
				<parameter idref="ucld.mean"/>
			</up>
			<down>
				<parameter idref="treeModel.allInternalNodeHeights"/>
			</down>
		</upDownOperator>
		<swapOperator size="1" weight="10" autoOptimize="false">
			<parameter idref="branchRates.categories"/>
		</swapOperator>
		<uniformIntegerOperator weight="10">
			<parameter idref="branchRates.categories"/>
		</uniformIntegerOperator>
	</operators>

	<!-- Define MCMC                                                             -->
	<mcmc id="mcmc" chainLength="100000000" autoOptimize="true">
		<posterior id="posterior">
			<prior id="prior">
				<gammaPrior shape="0.05" scale="10.0" offset="0.0">
					<parameter idref="ac"/>
				</gammaPrior>
				<gammaPrior shape="0.05" scale="20.0" offset="0.0">
					<parameter idref="ag"/>
				</gammaPrior>
				<gammaPrior shape="0.05" scale="10.0" offset="0.0">
					<parameter idref="at"/>
				</gammaPrior>
				<gammaPrior shape="0.05" scale="10.0" offset="0.0">
					<parameter idref="cg"/>
				</gammaPrior>
				<gammaPrior shape="0.05" scale="10.0" offset="0.0">
					<parameter idref="gt"/>
				</gammaPrior>
				<exponentialPrior mean="0.5" offset="0.0">
					<parameter idref="alpha"/>
				</exponentialPrior>
				<uniformPrior lower="0.0" upper="1.0">
					<parameter idref="pInv"/>
				</uniformPrior>
				<exponentialPrior mean="0.3333333333333333" offset="0.0">
					<parameter idref="ucld.stdev"/>
				</exponentialPrior>
				<uniformPrior lower="0.0" upper="1.0E100">
					<parameter idref="ucld.mean"/>
				</uniformPrior>
				<oneOnXPrior>
					<parameter idref="exponential.popSize"/>
				</oneOnXPrior>
				<laplacePrior mean="0.0" scale="0.014391156831212787">
					<parameter idref="exponential.growthRate"/>
				</laplacePrior>
				<coalescentLikelihood idref="coalescent"/>
			</prior>
			<likelihood id="likelihood">
				<treeLikelihood idref="treeLikelihood"/>
			</likelihood>
		</posterior>
		<operators idref="operators"/>

		<!-- write log to screen                                                     -->
		<log id="screenLog" logEvery="10000">
			<column label="Posterior" dp="4" width="12">
				<posterior idref="posterior"/>
			</column>
			<column label="Prior" dp="4" width="12">
				<prior idref="prior"/>
			</column>
			<column label="Likelihood" dp="4" width="12">
				<likelihood idref="likelihood"/>
			</column>
			<column label="rootHeight" sf="6" width="12">
				<parameter idref="treeModel.rootHeight"/>
			</column>
			<column label="ucld.mean" sf="6" width="12">
				<parameter idref="ucld.mean"/>
			</column>
		</log>

		<!-- write log to file                                                       -->
		<log id="fileLog" logEvery="1000" fileName="sat2COMB.log" overwrite="false">
			<posterior idref="posterior"/>
			<prior idref="prior"/>
			<likelihood idref="likelihood"/>
			<parameter idref="treeModel.rootHeight"/>
			<parameter idref="exponential.popSize"/>
			<parameter idref="exponential.growthRate"/>
			<parameter idref="ac"/>
			<parameter idref="ag"/>
			<parameter idref="at"/>
			<parameter idref="cg"/>
			<parameter idref="gt"/>
			<parameter idref="alpha"/>
			<parameter idref="pInv"/>
			<parameter idref="ucld.mean"/>
			<parameter idref="ucld.stdev"/>
			<rateStatistic idref="meanRate"/>
			<rateStatistic idref="coefficientOfVariation"/>
			<rateCovarianceStatistic idref="covariance"/>
			<treeLikelihood idref="treeLikelihood"/>
			<coalescentLikelihood idref="coalescent"/>
		</log>

		<!-- write tree log to file                                                  -->
		<logTree id="treeFileLog" logEvery="1000" nexusFormat="true" fileName="sat2COMB.trees" sortTranslationTable="true">
			<treeModel idref="treeModel"/>
			<trait name="rate" tag="rate">
				<discretizedBranchRates idref="branchRates"/>
			</trait>
			<posterior idref="posterior"/>
		</logTree>
	</mcmc>
	<report>
		<property name="timer">
			<mcmc idref="mcmc"/>
		</property>
	</report>
</beast>
