# Supplementary material for: Time Clustered Sampling Can Inflate the Inferred Substitution Rate in Foot-And-Mouth Disease Virus Analyses
Source: PLoS One. 2015 Dec 2;10(12):e0143605. doi: 10.1371/journal.pone.0143605 (PMC4667911; doi:10.1371/journal.pone.0143605)
Supplement: S3 Appendix — (ZIP) [file pone.0143605.s003.zip]

Archive with 26 entries (25 files):
- Random/
- Random/sat1KENYArand1.nex
- Random/sat1KENYArand2.nex
- Random/sat1KENYArand3.nex
- Random/sat1KENYArand4.nex
- Random/sat1KENYArand5.nex
- Random/sat1rand1.nex
- Random/sat1rand2.nex
- Random/sat1rand3.nex
- Random/sat1rand4.nex
- Random/sat1rand5.nex
- Random/sat2rand1.nex
- Random/sat2rand2.nex
- Random/sat2rand3.nex
- Random/sat2rand4.nex
- Random/sat2rand5.nex
- sat1CHR.nex
- sat1COMB.nex
- sat1KENYA.nex
- sat1NIGERIA.nex
- sat2CHR.nex
- sat2COMB.nex
- sat2EGYPT.nex
- sat2ETHIOPIA.nex
- sat2KENYA.nex
- sat2SA.nex
