# Supplementary material for: Time Clustered Sampling Can Inflate the Inferred Substitution Rate in Foot-And-Mouth Disease Virus Analyses
Source: PLoS One. 2015 Dec 2;10(12):e0143605. doi: 10.1371/journal.pone.0143605 (PMC4667911; doi:10.1371/journal.pone.0143605)
Supplement: S3 Appendix — (ZIP) [file pone.0143605.s003.zip › Random/sat1KENYArand1.nex]

#NEXUS
begin taxa;
	dimensions ntax=12;
	taxlabels
	'SAT1/KEN/1/10_04/01/10.00821355236'
	'SAT1/KEN/3/10_08/01/10.01916495551'
	'SAT1/KEN/4/10_15/01/10.03832991102'
	'SAT1/KEN/5/10_15/01/10.03832991102'
	'SAT1/KEN/6/10_15/01/10.03832991102'
	'SAT1/KEN/8/10_18/01/10.04654346338'
	'SAT1/KEN/10/10_20/01/10.05201916496'
	'SAT1/KEN/12/10_03/05/10.33401779603'
	'SAT1/KEN/13/10_06/05/10.34223134839'
	'SAT1/KEN/14/10_07/05/10.34496919918'
	'SAT1/KEN/71/10_07/05/10.34496919918'
	'SAT1/KEN/72/10_07/05/10.34496919918'
;
end;

begin characters;
	dimensions nchar=663;
	format datatype=dna missing=? gap=-;
	matrix
	'SAT1/KEN/1/10_04/01/10.00821355236'	ACCACATCGGCGGGTGAGGGTGCAGAGCCCGTGACCACCGACGCTTCACAGCACGGTGGTGGGCGCCGTGCCACTCGCAGGCAACACACTGACGTGTCCTTTCTCCTTGACCGGTTCACCCTGGTCGGGAAAACTGTCAACAACAGACTGACACTGGACCTGCTCCAGACCAAGGAGAAAGCACTGGTGGGCGCAATCCTGCGCGCTGCCACGTACTACTTCTCGGATCTGGAGGTGGCATGTGTTGGTACGAACAAGTGGGTTGGCTGGACACCGAACGGTGCACCAGAACTCAATGAGGTCGGCGACAATCCAGTCGTCTTCTCTCACAATGGGACCACACGCTTTGCTCTACCATACACCGCCCCTCACAGATGTCTTGCTACCGCCTACAACGGCGACTGCAAGTACAAGCCAAACGGTGAGGCACCGCGGGAACACGTTCGCGGGGACCTTGCAACACTCGCTGCACGCATTGCTAGCGAGACACACATTCCAACCACCTTCAACTACGGCAGGATCTACACGGAGGCGGAAGTCGACGTGTACGTGAGGATGAAACGGGCGGAGCTGTACTGCCCCCGCCCGGTGCTGACTCACTACGATCACCAGGACAAGGACCGCTACAAAGTGGCCCTGACAAAGCCTGCCAAACAACTGTGC
	'SAT1/KEN/3/10_08/01/10.01916495551'	ACCACATCGGCGGGTGAGGGTGCAGAGCCCGTGACCACCGACGCTTCACAGCACGGTGGTGGGCGCCGTGCCACTCGCAGGCAACACACTGACGTGTCCTTTCTCCTTGACCGGTTCACCCTGGTCGGGAAAACTGTCAACAACAGACTGACACTGGACTTGCTCCAGACCAAGGAGAAAGCACTGGTGGGCGCAATCCTGCGCGCTGCCACGTACTACTTCTCGGATCTGGAGGTGGCATGTGTTGGTACGAACAAGTGGGTTGGCTGGACACCGAACGGTGCACCAGAACTCAATGAGGTCGGCGACAATCCAGTCGTCTTCTCTCACAATGGGACCACACGCTTTGCTCTACCATACACCGCCCCTCACAGATGTCTTGCTACCGCCTACAACGGCGACTGCAAGTACAAGCCAAACGGTGAGGCACCGCGGGAACACGTTCGCGGGGACCTTGCAACACTCGCTGCACGCATTGCTAGCGAGACACACATTCCAACCACCTTCAACTACGGCAGGATCTACACGGAGGCGGAAGTCGACGTGTACGTGAGGATGAAACGGGCGGAGCTGTACTGTCCCCGCCCGGTGCTGACTCACTACGATCACCAGGACAAGGACCGCTACAAAGTGGCCCTGACAAAGCCTGCCAAACAACTGCGC
	'SAT1/KEN/4/10_15/01/10.03832991102'	ACCACATCGGCGGGTGAGGGTGCAGAGCCCGTGACCACCGACGCTTCACAGCACGGTGGTGGGCGCCGTGCCACTCGCAGGCAACACACTGACGTGTCCTTTCTCCTTGACCGGTTCACCCTGGTCGGGAAAACTGTCAACAACAGACTGACACTGGACCTGCTCCAGACCAAGGAGAAAGCACTGGTGGGCGCAATCCTGCGCGCTGCCACGTACTACTTCTCGGATCTGGAGGTGGCATGTGTTGGTACGAACAAGTGGGTTGGCTGGACACCGAACGGTGCACCAGAACTCAATGAGGTCGGCGACAATCCAGTCGTCTTCTCTCACAATGGGACCACACGCTTTGCTCTACCATACACCGCCCCTCACAGATGTCTTGCTACCGCCTACAACGGCGACTGCAAGTACAAGCCAAACGGTGAGGCACCGCGGGAACACGTTCGCGGGGACCTTGCAACACTCGCTGCACGCATTGCTAGCGAGACACACATTCCAACCACCTTCAACTACGGCAGGATCTACACGGAGGCGGAAGTCGACGTGTACGTGAGGATGAAACGGGCGGAGCTGTACTGCCCCCGCCCGGTGCTGACTCACTACGATCACCAGGACAAGGACCGCTACAAAGTGGCCCTGACAAAGCCTGCCAAACAACTGTGC
	'SAT1/KEN/5/10_15/01/10.03832991102'	ACCACATCGGCGGGTGAGGGTGCAGAGCCCGTGACCACCGACGCTTCACAGCACGGTGGTGGGCGCCGTGCCACTCGCAGGCAACACACTGACGTGTCCTTTCTCCTTGACCGGTTCACCCTGGTCGGGAAAACTGTCAACAACAGACTGACACTGGACCTGCTCCAGACCAAGGAGAAAGCACTGGTGGGCGCAATCCTGCGCGCTGCCACGTACTACTTCTCGGATCTGGAGGTGGCATGTGTTGGTACGAACAAGTGGGTTGGCTGGACACCGAACGGTGCACCAGAACTCAATGAGGTCGGCGACAATCCAGTCGTCTTCTCTCACAATGGGACCACACGCTTTGCTCTACCATACACCGCCCCTCACAGATGTCTTGCTACCGCCTACAACGGCGACTGCAAGTACAAGCCAAACGGTGAGGCACCGCGGGAACACGTTCGCGGGGACCTTGCAACACTCGCTGCACGCATTGCTAGCGAGACACACATTCCAACCACCTTCAACTACGGCAGGATCTACACGGAGGCGGAAGTCGACGTGTACGTGAGGATGAAACGGGCGGAGCTGTACTGCCCCCGCCCGGTGCTGACTCACTACGATCACCAGGACAAGGACCGCTACAAAGTGGCCCTGACAAAGCCTGCCAAACAACTGTGC
	'SAT1/KEN/6/10_15/01/10.03832991102'	ACCACATCGGCGGGTGAGGGTGCAGAGCCCGTGACCACCGACGCTTCACAGCACGGTGGTGGGCGCCGTGCCACTCGCAGGCAACACACTGACGTGTCCTTTCTCCTTGACCGGTTCACCCTGGTCGGGAAAACTGTCAACAACAGACTGACACTGGACCTGCTCCAGACCAAGGAGAAAGCACTGGTGGGCGCAATCCTGCGCGCTGCCACGTACTACTTCTCGGATCTGGAGGTGGCATGTGTTGGTACGAACAAGTGGGTTGGCTGGACACCGAACGGTGCACCAGAACTCAATGAGGTCGGCGACAATCCAGTCGTCTTCTCTCACAATGGGACCACACGCTTTGCTCTACCATACACCGCCCCTCACAGATGTCTTGCTACCGCCTACAACGGCGACTGCAAGTACAAGCCAAACGGTGAGGCACCGCGGGAACACGTTCGCGGGGACCTTGCAACACTCGCTGCACGCATTGCTAGCGAGACACACATTCCAACCACCTTCAACTACGGCAGGATCTACACGGAGGCGGAAGTCGACGTGTACGTGAGGATGAAACGGGCGGAGCTGTACTGCCCCCGCCCGGTGCTGACTCACTACGATCACCAGGACAAGGACCGCTACAAAGTGGCCCTGACAAAGCCTGCCAAACAACTGTGC
	'SAT1/KEN/8/10_18/01/10.04654346338'	ACCACATCGGCGGGTGAGGGTGCAGAGCCCGTGACCACCGACGCTTCACAGCACGGTGGTGGGCGCCGTGCCACTCGCAGGCAACACACTGACGTGTCCTTTCTCCTTGACCGGTTCACCCTGGTCGGGAAAACTGTCAACAACAGACTGACACTGGACCTGCTCCAGACCAAGGAGAAAGCACTGGTGGGCGCAATCCTGCGCGCTGCCACGTACTACTTCTCGGATCTGGAGGTGGCATGTGTTGGTACGAACAAGTGGGTTGGCTGGACACCGAACGGTGCACCAGAACTCAATGAGGTCGGCGACAATCCAGTCGTCTTCTCTCACAATGGGACCACACGCTTTGCTCTACCATACACCGCCCCTCACAGATGTCTTGCTACCGCCTACAACGGCGACTGCAAGTACAAGCCAAACGGTGAGGCACCGCGGGAACACGTTCGCGGGGACCTTGCAACACTCGCTGCACGCATTGCTAGCGAGACACACATTCCAACCACCTTCAACTACGGCAGGATCTACACGGAGGCGGAAGTCGACGTGTACGTGAGGATGAAACGGGCGGAGCTGTACTGCCCCCGCCCGGTGCTGACTCACTACGATCACCAGGACAAGGACCGCTACAAAGTGGCCCTGACAAAGCCTGCCAAACAACTGTGC
	'SAT1/KEN/10/10_20/01/10.05201916496'	ACCACATCGGCGGGTGAGGGTGCAGAGCCCGTGACCACCGACGCTTCACAGCACGGTGGTGGGCGCCGTGCCACTCGCAGGCAACACACTGACGTGTCCTTTCTCCTTGACCGGTTCACCCTGATCGGGAAAACTGTCAACAACAGACTGACACTGGACCTGCTCCAGACCAAGGAGAAAGCACTGGTGGGCGCAATCCTGCGCGCTGCCACGTACTACTTCTCGGATCTGGAGGTGGCATGTGTTGGTACGAACAAGTGGGTTGGCTGGACACCGAACGGTGCACCAGAACTCAATGAGGTCGGCGACAATCCAGTCGTCTTCTCTCACAATGGGACCACACGCTTTGCTCTACCATACACCGCCCCTCACAGATGTCTTGCTACCGCCTACAACGGCGACTGCAAGTACAAGCCAAACGGTGAGGCACCGCGGGAACACGTTCGCGGGGACCTTGCAACACTCGCTGCACGCATTGCTAGCGAGACACACATTCCAACCACCTTCAACTACGGCAGGATCTACACGGAGGCGGAAGTCGACGTGTACGTGAGGATGAAACGGGCGGAGCTGTACTGCCCCCGCCCGGTGCTGACTCACTACGATCACCAGGACAAGGACCGCTACAAAGTGGCCCTGACAAAGCCTGCCAAACAACTGTGC
	'SAT1/KEN/12/10_03/05/10.33401779603'	ACCACATCGGCGGGTGAGGGTGCAGAGCCCGTGACCACCGACGCTTCACAGCACGGTGGTGGGCGCCGTGCCACTCGCAGGCAACACACTGACGTGTCCTTTCTCCTTGACCGGTTCACCCTGGTCGGGAAAACTGTCAACAACAGACTGACACTGGACCTGCTCCAGACCAAGGAGAAAGCACTGGTGGGCGCAATCCTGCGCGCTGCCACGTACTACTTCTCGGATCTGGAGGTGGCATGTGTTGGTACGAACAAGTGGGTTGGCTGGACACCGAACGGTGCACCAGAACTCAATGAGGTCGGCGACAATCCAGTCGTCTTCTCTCACAATGGGACCACACGCTTTGCTCTACCATACACTGCCCCTCACAGATGTCTTGCTACCGCCTACAACGGCGACTGCAAGTACAAGCCAAACGGTGAGGCACCGCGGGAACACGTTCGCGGGGACCTTGCAACACTCGCTGCACGCATTGCTAGCGAGACACACATTCCAACCACCTTCAACTACGGCAGGATCTACACGGAGGCGGAAGTCGACGTGTACGTGAGGATGAAACGGGCGGAGCTGTACTGCCCCCGCCCGGTGCTGACTCACTACGATCACCAGGACAGGGACCGCTACAAAGTGGCCCTGACAAAGCCTGCCAAACAACTGTGC
	'SAT1/KEN/13/10_06/05/10.34223134839'	ACCACATCGGCGGGTGAGGGTGCAGAGCCCGTGACCACCGACGCTTCACAGCACGGTGGTGGGCGCCGTGCCACTCGCAGGCAACACACTGACGTGTCCTTTCTCCTTGACCGGTTCACCCTGGTCGGGAAAACTGTCAACAACAGACTGACACTGGACCTGCTCCAGACCAAGGAGAAAGCACTGGTGGGCGCAATCCTGCGCGCTGCCACGTACTACTTCTCGGATCTGGAGGTGGCATGTGTTGGTACGAACAAGTGGGTTGGCTGGACACCGAACGGTGCACCAGAACTCAATGAGGTCGGCGACAATCCAGTCGTCTTCTCTCACAATGGGACCACACGCTTTGCTCTACCATACACTGCCCCTCACAGATGTCTTGCTACCGCCTACAACGGCGACTGCAAGTACAAGCCAAACGGTGAGGCACCGCGGGAACACGTTCGCGGGGACCTTGCAACACTCGCTGCACGCATTGCTAGCGAGACACACATTCCAACCACCTTCAACTACGGCAGGATCTACACGGAGGCGGAAGTCGACGTGTACGTGAGGATGAAACGGGCGGAGCTGTACTGCCCCCGCCCGGTGCTGACTCACTACGATCACCAGGACAGGGACCGCTACAAAGTGGCCCTGACAAAGCCTGCCAAACAACTGTGC
	'SAT1/KEN/14/10_07/05/10.34496919918'	ACCACATCGGCGGGTGAGGGTGCAGAGCCCGTGACCACCGACGCTTCACAGTACGGTGGTGGGCGCCGTGCCACTCGCAGGCAACACACTGACGTGTCCTTTCTCCTTGACCGGTTCACCCTGGTCGGGAAAACTGTCAACAACAGACTGACACTGGACCTGCTCCAGACCAAGGAGAAAGCACTGGTGGGCGCAATCCTGCGCGCTGCCACGTACTACTTCTCGGATCTGGAGGTGGCATGTGTTGGTACGAACAAGTGGGTTGGCTGGACACCGAACGGTGCACCAGAACTCAATGAGGTCGGCGACAATCCAGTCGTCTTCTCTCACAATGGGACCACACGCTTTGCTCTACCATACACCGCCCCTCACAGATGTCTTGCTACCGCCTACAACGGCGACTGCAAGTACAAGCCAAACGGTGAGGCACCGCGGGAACACGTTCGCGGGGACCTTGCAACACTCGCTGCACGCATTGCTAGCGAGACACACATTCCAACCACCTTCAACTACGGCAGGATCTACACGGAGGCGGAAGTCGACGTGTACGTGAGGATGAAACGGGCGGAGCTGTACTGCCCCCGCCCGGTGCTGACTCACTACGATCACCAGGGCAAGGACCGCTACAAAGTGGCCCTGACAAAGCCTGCCAAACAACTGTGC
	'SAT1/KEN/71/10_07/05/10.34496919918'	ACCACATCGGCGGGTGAGGGTGCAGAGCCCGTGACCACCGACGCTTCACAGCACGGTGGTGGGCGCCGTGCCACTCGCAGGCAACACACTGACGTGTCCTTTCTCCTTGACCGGTTCACCCTGGTCGGGAAAACTGTCAACAACAGACTGACACTGGACCTGCTCCAGACCAAGGAGAAAGCACTGGTGGGCGCAATCCTGCGCGCTGCCACGTACTACTTCTCGGATCTGGAGGTGGCATGTGTTGGTACGAACAAGTGGGTTGGCTGGACACCGAACGGTGCACCAGAACTCAATGAGGTCGGTGACAATCCAGTCGTCTTCTCTCACAATGGGACCACACGCTTTGCTCTACCATACACTGCCCCTCACAGATGTCTTGCTACCGCCTACAACGGCGACTGCAAGTACAAGCCAAACGGTGAGGCACCGCGGGAACACGTTCGCGGGGACCTTGCAACACTCGCTGCACGCATTGCTAGCGAGACACACATTCCAACCACCTTCAACTACGGCAGGATCTACACGGAGGCGGAAGTCGACGTGTACGTGAGGATGAAACGGGCGGAGCTGTACTGCCCCCGCCCGGTGCTGACTCACTACGATCACCAGGACAGGGACCGCTACAAAGTGGCCCTGACAAAGCCTGCCAAACAACTGTGC
	'SAT1/KEN/72/10_07/05/10.34496919918'	ACCACATCGGCGGGTGAGGGTGCAGAGCCCGTGACCACCGACGCTTCACAGCACGGTGGTGGGCGCCGTGCCACCCGCAGGCAACACACTGACGTGTCCTTTCTCCTTGACCGGTTCACCCTGGTCGGGAAAACTGTTAACAACAGACTGACACTGGACCTGCTCCAGACCAAGGAGAAAGCACTGGTGGGCGCAATCCTGCGCGCTGCCACGTACTACTTCTCGGATCTGGAGGTGGCATGTGTTGGTACGAACAAGTGGGTTGGCTGGACACCGAACGGTGCACCAGAACTCAATGAGGTCGGCGACAATCCAGTCGTCTTCTCTCACAATGGGACCACACGCTTTGCTCTACCATACACCGCCCCTCACAGATGTCTTGCTACCGCCTACAACGGCGACTGCAAGTACAAGCCAAACGGTGAGGCACCGCGGGAACACGTTCGCGGGGACCTTGCAACACTCGCTGCACGCATTGCTAGCGAGACACACATTCCAACCACCTTCAACTACGGCAGGATCTACACGGAGGCGGAAGTCGACGTGTACGTGAGGATGAAACGGGCGGAGCTGTACTGCCCCCGCCCGGTGCTGACTCACTACGATCACCAGGACAGGGACCGCTACAAAGTGGCCCTGACAAAGCCTGCCAAACAACTGTGC

;
end;
