# Supplementary material for: Time Clustered Sampling Can Inflate the Inferred Substitution Rate in Foot-And-Mouth Disease Virus Analyses
Source: PLoS One. 2015 Dec 2;10(12):e0143605. doi: 10.1371/journal.pone.0143605 (PMC4667911; doi:10.1371/journal.pone.0143605)
Supplement: S3 Appendix — (ZIP) [file pone.0143605.s003.zip › Random/sat1KENYArand3.nex]

#NEXUS
begin taxa;
	dimensions ntax=12;
	taxlabels
	'SAT1/KEN/1/10_04/01/10.00821355236'
	'SAT1/KEN/109/10_24/05/10.39151266256'
	'SAT1/KEN/110/10_26/05/10.39698836413'
	'SAT1/KEN/111/10_30/01/10.07939767283'
	'SAT1/KEN/113/10_27/05/10.39972621492'
	'SAT1/KEN/114/10_27/05/10.39972621492'
	'SAT1/KEN/115/10_06/06/10.42710472279'
	'SAT1/KEN/118/10_13/08/10.61327857632'
	'SAT1/KEN/119/10_25/08/10.64613278576'
	'SAT1/KEN/120/10_05/02/10.09582477755'
	'SAT1/KEN/121/10_03/09/10.67077344285'
	'SAT1/KEN/122/10_21/02/10.13963039014'
;
end;

begin characters;
	dimensions nchar=663;
	format datatype=dna missing=? gap=-;
	matrix
	'SAT1/KEN/1/10_04/01/10.00821355236'	ACCACATCGGCGGGTGAGGGTGCAGAGCCCGTGACCACCGACGCTTCACAGCACGGTGGTGGGCGCCGTGCCACTCGCAGGCAACACACTGACGTGTCCTTTCTCCTTGACCGGTTCACCCTGGTCGGGAAAACTGTCAACAACAGACTGACACTGGACCTGCTCCAGACCAAGGAGAAAGCACTGGTGGGCGCAATCCTGCGCGCTGCCACGTACTACTTCTCGGATCTGGAGGTGGCATGTGTTGGTACGAACAAGTGGGTTGGCTGGACACCGAACGGTGCACCAGAACTCAATGAGGTCGGCGACAATCCAGTCGTCTTCTCTCACAATGGGACCACACGCTTTGCTCTACCATACACCGCCCCTCACAGATGTCTTGCTACCGCCTACAACGGCGACTGCAAGTACAAGCCAAACGGTGAGGCACCGCGGGAACACGTTCGCGGGGACCTTGCAACACTCGCTGCACGCATTGCTAGCGAGACACACATTCCAACCACCTTCAACTACGGCAGGATCTACACGGAGGCGGAAGTCGACGTGTACGTGAGGATGAAACGGGCGGAGCTGTACTGCCCCCGCCCGGTGCTGACTCACTACGATCACCAGGACAAGGACCGCTACAAAGTGGCCCTGACAAAGCCTGCCAAACAACTGTGC
	'SAT1/KEN/109/10_24/05/10.39151266256'	ACCACATCGGCGGGTGAGGGTGCAGAGCCCGTGACCACCGACGCTTCACAGCACGGTGGTGGGCGCCGTGCCACTCGCAGGCAGCACACTGACGTGTCCTTTCTCCTTGACCGGTTCACCCTGGTCGGGAAAACTGTCAACAACAGACTGACACTGGACCTGCTCCAGACCAAGGAGAAAGCACTGGTGGGCGCAATCCTGCGCGCTGCCACGTACTACTTCTCGGATCTGGAGGTGGCATGTGTTGGTACGAACAAGTGGGTTGGCTGGACACCGAACGGTGCACCAGAACTCAATGAGGTCGGCGACAATCCAGTCGTCTTCTCTCACAATGGGACTACACGCTTTGCTCTACCATACACTGCCCCTCACAGATGTCTTGCTACCGCCTACAACGGCGACTGCAAGTACAAGCCAAACGGTGAGGCACCGCGGGAACACGTTCGCGGGGACCTTGCAACACTCGCTGCACGCATCGCTAGCGAGACACACATTCCAACCACCTTCAACTACGGCAGGATCTACACGGAGGCGGAAGTCGACGTGTACGTGAGGATGAAACGGGCGGAGCTGTACTGCCCCCGCCCGGTGCTGACTCACTACGATCACCAGGACAGGGACCGCTACAAAGTGGCCCTGACAAAGCCTGCCAAACAACTGTGC
	'SAT1/KEN/110/10_26/05/10.39698836413'	ACCACATCGGCGGGTGAGGGTGCAGAGCCCGTGACCACCGACGCTTCACAGCACGGTGGTGGGCGCCGTGCCACTCGCAGGCAGCACACTGACGTGTCCTTTCTCCTTGACCGGTTCACCCTGGTCGGGAAAACTGTCAACAACAGACTGACACTGGACCTGCTCCAGACCAAGGAGAAAGCACTGGTGGGCGCAATCCTGCGCGCTGCCACGTACTACTTCTCGGATCTGGAGGTGGCATGTGTTGGTACGAACAAGTGGGTTGGCTGGACACCGAACGGTGCACCAGAACTCAATGAGGTCGGCGACAATCCAGTCGTCTTCTCTCACAATGGGACTACACGCTTTGCTCTACCATACACTGCCCCTCACAGATGTCTTGCTACCGCCTACAACGGCGACTGCAAGTACAAGCCAAACGGTGAGGCACCGCGGGAACACGTTCGCGGGGACCTTGCAACACTCGCTGCACGCATCGCTAGCGAGACACACATTCCAACCACCTTCAACTACGGCAGGATCTACACGGAGGCGGAAGTCGACGTGTACGTGAGGATGAAACGGGCGGAGCTGTACTGCCCCCGCCCGGTGCTGACTCACTACGATCACCAGGACAGGGACCGCTACAAAGTGGCCCTGACAAAGCCTGCCAAACAACTGTGC
	'SAT1/KEN/111/10_30/01/10.07939767283'	ACCACATCGGCGGGTGAGGGTGCAGAGCCCGTGACCACCGACGCTTCACAGTACGGTGGTGGGCGCCGTGCCACTCGCAGGCAACACACTGACGTGTCCTTTCTCCTTGACCGGTTCACCCTGGTCGGGAAAACTGTCAACAACAGACTGACACTGGACCTGCTCCAGACCAAGGAGAAAGCACTGGTGGGCGCAATCCTGCGCGCTGCCACGTACTACTTCTCGGATCTGGAGGTGGCATGTGTTGGTACGAACAAGTGGGTTGGCTGGACACCGAACGGTGCACCAGAACTCAATGAGGTCGGCGACAATCCAGTCGTCTTCTCTCACAATGGGACCACACGCTTTGCTCTACCATACACCGCCCCTCACAGATGTCTTGCTACCGCCTACAACGGCGACTGCAAGTACAAGCCAAACGGTGAGGCACCGCGGGAACACGTTCGCGGGGACCTTGCAACACTCGCTGCACGCATTGCTAGCGAGACACACATTCCAACCACCTTCAACTACGGCAGGATCTACACGGAGGCGGAAGTCGACGTGTACGTGAGGATGAAACGGGCGGAGCTGTACTGCCCCCGTCCGGTGCTGACTCACTACGATCACCAGAACAAGGACCGCTACAAAGTGGCCCTGACAAAGCCTGCCAAACAACTGTGC
	'SAT1/KEN/113/10_27/05/10.39972621492'	ACCACATCGGCGGGTGAGGGTGCAGAGCCCGTGACCACCGACGCTTCACAGCACGGTGGTGGGCGCCGTGCCACTCGCAGGCAACACACTGACGTGTCCTTTCTCCTTGACCGGTTCACCCTGGTCGGGAAAACTGACAACAACAGACTGACACTGGACCTGCTCCAGACCAAGGAGAAAGCACTGGTGGGCGCAATCTTGCGCGCTGCCACGTACTACTTCTCGGATCTGGAGGTGGCATGTGTTGGTACGAACAAGTGGGTTGGCTGGACACCGAACGGTGCACCAGAACTCAATGAGGTCGGCGACAATCCAGTCGTCTTCTCTCACAATGGGACCACACGCTTTGCTCTACCATACACCGCCCCTCACAGATGTCTTGCTACCGCCTACAACGGCGACTGCAAGTACAAGCCAAACGGTGAGGCACCGCGGGAACACGTTCGCGGGGACCTTGCAACACTCGCTGCACGCATTGCTAGCGAGACACACATTCCAACCACCTTCAACTACGGCAGGATCTACACGGAGGCGGAAGTCGACGTGTACGTGAGGATGAAACGGGCGGAGCTGTACTGCCCCCGCCCGGTGCTGACTCACTACGATCACCAGGACAAGGACCGCTACAAAGTGGCCCTGACAAAGCCTGCCAGACAACTGTGC
	'SAT1/KEN/114/10_27/05/10.39972621492'	ACCACATCGGCGGGTGAGGGTGCAGAGCCCGTGACCACCGACGCTTCACAGCACGGTGGTGGGCGCCGTGCCACCCGCAGGCAACACACTGACGTGTCCTTTCTCCTTGACCGGTTCACCCTGGTCGGGAAAACTGTCAACAACAGACTGACACTGGACCTGCTCCAGACCAAGGAGAAAGCACTGGTGGGCGCAATCCTGCGCGCTGCCACGTACTACTTCTCGGATCTGGAGGTGGCATGTGTTGGTACGAACAAGTGGGTTGGCTGGACACCGAACGGTGCACCAGAACTCAATGAGGTCGGCGACAATCCAGTCGTCTTCTCTCACAATGGGACCACACGCTTTGCTCTACCATACACCGCCCCTCACAGATGTCTTGCTACCGCCTACAACGGCGACTGCAAGTACAAGCCAAACGGTGAGGCACCGCGGGAACACGTTCGCGGGGACCTTGCAACACTCGCTGCACGCATTGCTAGCGAGACACACATTCCAACCACCTTCAACTACGGCAGGATCTACACGGAGGCGGAAGTCGACGTGTACGTGAGGATGAAACGGGCGGAGCTGTACTGCCCCCGCCCGGTGCTGACTCACTACGATCACCAGGGCAAGGACCGCTACAAAGTGGCCCTGACAAAGCCTGCCAAACAACTGTGC
	'SAT1/KEN/115/10_06/06/10.42710472279'	ACCACATCGGCGGGTGAGGGTGCAGAGCCCGTGACCACCGACGCTTCACAGCACGGTGGTGGGCGCCGTGCCACTCGCAGGCAACACACTGACGTGTCCTTTCTCCTTGACCGGTTCACCCTGGTCGGGAAAACTGTCAACAACAGACTGACACTGGATCTGCTCCAGACCAAGGAGAAAGCACTGGTGGGCGCAATCCTGCGCGCTGCCACGTACTACTTCTCGGATCTGGAGGTGGCATGTGTTGGTACGAACAAGTGGGTTGGCTGGACACCGAACGGTGCACCAGAACTCAATGAGGTCGGCGACAATCCAGTCGTCTTCTCTCACAATGGGACCACACGTTTCGCTCTACCATACACTGCCCCTCACAGATGTCTTGCTACCGCCTACAACGGCGACTGCAAGTATAAGCCAAACGGTGAGGCACCGCGGGAACACGTTCGCGGGGACCTTGCAACACTCGCTGCACGCATTGCTAGCGAGACACACATTCCAACCACCTTCAACTACGGCAGGATCTACACGGAGGCGGAAGTCGACGTGTACGTGAGGATGAAACGGGCGGAGCTGTACTGCCCCCGCCCGGTGCTGACTCACTACGATCACCAGGACAGGGACCGCTACAAAGTGGCCCTGACAAAGCCTGCCAAACAACTGTGC
	'SAT1/KEN/118/10_13/08/10.61327857632'	ACCACATCGGCGGGTGAGGGTGCAGAGCCCGTGACCACCGACGCTTCACAGCACGGTGGTGGGCGCCGTGCCACTCGCAGGCAACACACTGACGTGTCCTTTCTCCTTGACCGGTTCACCCTGGTCGGGAAAACTGTCAACAACAGACTGACACTGGATCTGCTCCAGACCAAGGAGAAAGCACTGGTGGGCGCAATCCTGCGCGCTGCCACGTACTACTTCTCGGATCTGGAGGTGGCATGTGTTGGTACGAACAAGTGGGTTGGCTGGACACCGAACGGTGCACCAGAACTCAATGAGGTCGGCGACAATCCAGTCGTCTTCTCTCACAATGGGACCACACGCTTCGCTCTACCATACACTGCCCCTCACAGATGTCTTGCTACCGCCTACAACGGCGACTGCAAGTACAAGCCAAACGGTGAGGCACCGCGGGAACACGTTCGCGGGGACCTTGCAACACTCGCTGCACGCATTGCTAGCGAGACACACATTCCAACCACCTTCAACTACGGCAGGATCTACACGGAGGCGGAAGTCGACGTGTACGTGAGGATGAAACGGGCGGAGCTGTACTGCCCCCGCCCGGTGCTGACTCACTACGATCACCAGGGCAAGGACCGCTACAAAGTGGCCCTGACAAAGCCTGCCAAACAACTGTGC
	'SAT1/KEN/119/10_25/08/10.64613278576'	ACCACATCGGCGGGTGAGGGTGCAGAGCCCGTGACCACCGACGCTTCACAGCACGGTGGTGGGCGCCGTGCCACTCGCAGGCAACACACTGACGTGTCCTTTCTCCTTGACCGGTTCACCCTGGTCGGGAAAACTGTCAACAACAGACTGACACTGGATCTGCTCCAGACCAAGGAGAAAGCACTGGTGGGCGCAATCCTGCGCGCTGCCACGTACTACTTCTCGGATCTGGAGGTGGCATGTGTTGGTACGAACAAGTGGGTTGGCTGGACACCGAACGGTGCACCAGAACTCAATGAGGTCGGCGACAATCCAGTCGTCTTCTCTCACAATGGGACCACACGCTTCGCTCTACCATACACTGCCCCTCACAGATGTCTTGCTACCGCCTACAACGGCGACTGCAAGTACAAGCCAAACGGTGAGGCACCGCGGGAACACGTTCGCGGGGACCTTGCAACACTCGCTGCACGCATTGCTAGCGAGACACACATTCCAACCACCTTCAACTACGGCAGGATCTACACGGAGGCGGAAGTCGACGTGTACGTGAGGATGAAACGGGCGGAGCTGTACTGCCCCCGCCCGGTGCTGACTCACTACGATCACCAGGGCAAGGACCGCTACAAAGTGGCCCTGACAAAGCCTGCCAAACAACTGTGC
	'SAT1/KEN/120/10_05/02/10.09582477755'	ACCACATCGGCGGGTGAGGGTGCAGAGCCCGTGACCACCGACGCTTCACAGCACGGTGGTGGGCGCCGTGCCACTCGCAGGCAACACACTGACGTGTCCTTTCTCCTTGACCGGTTCACCCTGGTCGGGAAAACTGTCAACAACAGACTGACACTGGATCTGCTCCAGACCAAGGAGAAAGCACTGGTGGGCGCAATCCTGCGCGCTGCCACGTACTACTTCTCGGATCTGGAGGTGGCATGTGTTGGCACGAACAAGTGGGTTGGCTGGACACCGAACGGTGCACCAGAACTCAATGAGGTCGGCGACAATCCAGTCGTCTTCTCTCACAATGGGACCACACGCTTCGCTCTACCATACACTGCCCCTCACAGATGTCTTGCTACCGCCTACAACGGCGACTGCAAGTACAAGCCAAACGGTGAGGCACCGCGGGAACACGTTCGCGGGGACCTTGCAACACTCGCTGCACGCATTGCTAGCGAGACACACATTCCAACCACCTTCAACTACGGCAGGATCTACACGGAGGCGGAAGTCGACGTGTACGTGAGAATGAAACGGGCGGAGCTGTACTGCCCCCGCCCGGTGCTGACTCACTACGATCACCAGGGCAAGGACCGCTACAAAGTGGCCCTGACAAAGCCTGCCAAACAACTGTGC
	'SAT1/KEN/121/10_03/09/10.67077344285'	ACCACATCGGCGGGTGAGGGTGCAGAGCCCGTGACCACCGACGCTTCACAGCACGGTGGTGGGCGCCGTGCCACTCGCAGGCAACACACTGATGTGTCCTTTCTCCTTGACCGGTTCACCCTGGTCGGGAAAACTGACAACAACAGACTGACACTGGACCTGCTCCAGACCAAGGAGAAAGCACTGGTGGGCGCAATCCTGCGCGCTGCCACGTACTACTTCTCGGATCTGGAGGTGGCATGTGTTGGTACGAACAAGTGGGTTGGCTGGACACCGAACGGTGCACCAGAACTCAATGAGGTCGGCGACAATCCAGTCGTCTTCTCTCACAATGGGACCACACGCTTTGCTCTACCATACACCGCCCCTCACAGATGTCTTGCTACCGCCTACAACGGCGACTGCAAGTACAAGCCAAACGGTGAGGCACCGCGGGAACACGTTCGCGGGGACCTTGCAACACTCGCTGCACGCATTGCTAGCGAGACACACATTCCAACCACCTTCAACTACGGCAGGATCTACACGGAGGCGGAAGTCGACGTGTACGTGAGGATGAAACGGGCGGAGCTGTACTGCCCCCGCCCGGTGCTGACTCACTACGATCACCAGGACAGGGACCGCTACAAAGTGGCCCTGACAAAGCCTGCCAAACAACTGTGC
	'SAT1/KEN/122/10_21/02/10.13963039014'	ACCACATCGGCGGGTGAGGGTGCAGAGCCCGTGACCACCGACGCTTCACAGCACGGTGGTGGGCGCCGTACCACTCGCAGGCAACACACTGACGTGTCCTTTCTCCTTGACCGGTTCACCCTGGTCGGGAAAACCGTCAACAACAGACTGACACTGGACCTGCTCCAGACCAAGGAGAAAGCACTGGTGGGCGCAATCCTGCGCGCTGCCACGTACTACTTCTCGGATCTGGAGGTGGCATGTGTTGGTACGAACAAGTGGGTTGGCTGGACACCGAACGGTGCACCAGAACTCAATGAGGTCGGCGACAATCCAGTCGTCTTCTCTCACAATGGGACCACGCGCTTTGCTCTACCATACACCGCCCCTCACAGATGTCTTGCTACCGCCTACAACGGCGACTGCAAGTACAAGCCAAACGGTGAGGCACCGCGGGAACACGTTCGCGGGGACCTTGCAACACTCGCTGCACGCATTGCTAGCGAGACACACATTCCAACCACCTTCAACTACGGCAGGATCTACACGGAGGCGGAAGTCGACGTGTACGTGAGGATGAAACGGGCGGAGCTGTACTGCCCCCGCCCGGTGCTGACTCACTACGATCACCAGGACAAGGACCGCTACAAAGTGGCCCTGACAAAGCCTGCCAAACAACTGTGC

;
end;
