# Supplementary material for: Time Clustered Sampling Can Inflate the Inferred Substitution Rate in Foot-And-Mouth Disease Virus Analyses
Source: PLoS One. 2015 Dec 2;10(12):e0143605. doi: 10.1371/journal.pone.0143605 (PMC4667911; doi:10.1371/journal.pone.0143605)
Supplement: S3 Appendix — (ZIP) [file pone.0143605.s003.zip › Random/sat1rand2.nex]

#NEXUS
begin taxa;
	dimensions ntax=12;
	taxlabels
	'ETH/3/07'
	'UGA/1/97'
	'KEN/21/04'
	'RV/11/37'
	'UGA/21/70'
	'K114/99'
	'K10/06'
	'KNP/196/91'
	'TAN/5/96'
	'T155/71'
	'K66/80'
	'KEN/4/98'
;
end;

begin characters;
	dimensions nchar=663;
	format datatype=dna missing=? gap=-;
	matrix
	'ETH/3/07'	ACCACGAGTGCTGGTGAGGGCGCTGAAGTCGTGTCAACCGACGCGACCGCGCACGGTGGGAACCGCCGGAGAGCGAGACGAGTCCATACGGACGTGGCCTTCCTCCTTGACCGGTTCACGCTGATTGGCAAGACTGTTAACAACAAGATGGTACTTGACCTTCTCAAAACAAAGGAGAAAGCACTGGTTGGCGCAATCCTGCGATCAGCCACGTACTATTTCTCCGATCTGGAAGTGGCGTGCTTGGGCACGAACAAGTGGGTCGGGTGGCTCCCGAACGGAGCCCCCATGCCGACTGAAGTGGGCGACAACCCAGTCGTCTTCTCCACAAACGGCGCTACCCGTTTCGCTCTGCCTTTCACTGCCCCACACCGGCTTTTGGCAACACAATACGCCGGTGACTGCAAGTACAAGCAACAGCCCGAGACACCGCGCGAGAACATCCGCGGTGACCTCGCGACTCTGGCAGCCCGTATCAGCAGCGAGTCTCACATCCCAACCACTTTCAACTACGGGATCATCATCACTGAAGCTGAAGTGGATGTCTACGTGCGAATGAAGAGAGCCGAGCTCTACTGCCCGCGCTTTTTGCTGACCACGTATGACCACCAGACCGCTGAAAGATACAAGACGAAACTCGTCGCACCAGAGAAACAACTTGCA
	'UGA/1/97'	ACAACTTCGGCCGGTGAAGGTGCTGAACCAGTCACAACTGATGCCTCACAACATGGTGGTAACGCCCGTCCCACACGGCGATACCACACCAATGTTGAGTTCTTGCTTGACCGTTTCACGCTCATAGGCAAGACACACAACAACAAAATGGTTTTGGACATGCTACGGACCGAGAAGAAGGCCCTGGTGGGTGCAATCCTGCGCTCCGCCACGTACTACTTCTCGGACTTGGAAGTGGCCTGCGTTGGCACGAACGAGTGGGTTGGCTGGGTTCCCAACGGGACGCCCGACGTCAGCGAGGTGGGCGACAATCCAGTCGTCTTTTCCCGCGATGGCGCAACCCGCTTTGCATTGCCATTCACAGCGCCGCACAGAGTCGTGGCGACATCGTACAACGGCAACTGCAAGTACCAAGACCAGAGCACAACACCGCTCACCCACGTCCGTGGGGACTTGGCTACTCTGGCTGAAAGAATCGCCCAGAATGCTCACATTCCTACCTCCTTTAATTACGGCCAGATTTATACCGAGGCCGAAGTGGACGTGTACGTGCGGATGAAGCGGGCTGAGACTTACTGTCCCAGGCCACTACTGACGCACTACGACCACGCTGGCAAGAACAGGTACAAGACCAAACTGGTAGCACCAGCCAAACAGCTCTGT
	'KEN/21/04'	ACCACATCGGCGGGTGAGGGCGCGGAGCCCGTAACCACCGACGCATCACAGCACGGTGGTGGACGCCGCACCGCTCGCAGGCACCACACTGACGTCTCGTTCATACTCGACCGGTTCACCCTGGTTGGGAAAACTGTGGACAACAAATTGACACTGGACCTGCTCCAGACCAAGGAGAAAGCACTGGTGGGCGCAATCCTGCGCGCTGCCACGTACTACTTCTCGGATTTGGAGGTGGCATGTGTTGGCACGAACAAGTGGGTTGGCTGGACGCCGAATGGCGCGCCAGAACTTAGTGAGGTCGGCGACAATCCAGTCGTCTTCTCTCGCAACGGAACCACCCGCTTTGCTTTGCCCTACACTGCCCCACACAGGTGTCTTGCCACCGCCTACAACGGCGACTGCAAGTACAAACCAAACCATGAGACACCGCGGACACACATCCGCGGAGACCTCGCAACGCTCGCTACGCGCATCGCTAGCGAGACGCACATTCCAACCACCTTCAACTACGGCAGGATCTACACGGAGGCGGAAGTCGACGTGTACGTGAGAATGAAACGGGCGGAGCTTTACTGCCCCCGCCCGGTGTTGACTCACTACGAACACCAAGGGAAGGACCGCTACAAGGTGGCCCTGACAAAACCTGCCAAACAATTGTGC
	'RV/11/37'	ACCACGUCUGUUGGCGAGGGUGCAGAGCCCGUCACGACUGACGCCUCCCAGCAUGGUGGCGACAGGCGCGCGGCGCGCAGGUACCACACUGAUGUGAGCUUCUUGCUCGAUCGGUUCACACUGGUCGGCAAGACACAGAACAACAGGCUGACACUAGACCUGCUCCAGACUAAGGAGAAAGCGCUGGUCGGCGCAAUCCUGCGUGCGGCCACGUACUAUUUCUCUGAUUUGGAAGUUGCGUGUGUGGGCACCAACAAGUGGGUCGGCUGGACUCCCAACGGAGCGCCGGAGCUUAGUGAAGUGGGCGACAACCCAGUCAUCUUCUCCACCAAUGACACCACCCGCUUUGCGCUGCCCUACACUGCACCACACAGAUGCUUGGCAACAUCCUACAACGGUGACUGCAAGUACAAGCCCGCUGGCACAGCCCCGCGUGAGAACAUCCGCGGGGACCUCGCGACCCUUGCGCAGAGGAUUGCAAGCGGGACACACAUCCCAACCACUUUCAAUUAUGGCAGGAUUUACACAGAAGCCGAGGUAGACGUGUACGUCAGGAUGAAGCGCGCAGAACUCUACUGUCCGCGCCCUCUCCUGACACACUACGACCACGGUGGCAAAGAUCGCUACAAGACCGCGAUAACCAAGCCUGCCAAACAAAUGUGC
	'UGA/21/70'	ACCACGTCAGCTGGTGAGGGTGCTGAACCCGTCACCACAGATGCCACCCAACACGGCGGCAACAGCAGGCGAGCGCGACGCCATCACACCGATGTCAGCTTCCTGTTGGACCGCTTCACACTGATTGGGAAGACAAAGGACAACAAACTTGTCCTTGACCTGCTTCAGACTCGTGAGAAAGCACTGGTGGGCGCGATCCTGCGCTCCGCTACGTACTACTTTTCGGATCTGGAAGTTGCGTGTGTGGGCACCAACAAGTGGGTTGGATGGACGCCGAACGGCGCCCCGCAGTTGACAGAGGTGGGCGACAATCCAGTCGTCTTCTCACACAACGGGACAACCCGCTTTGCACTACCATACACGGCACCACACAGGTTGTTGGCGACCGCTTACAACGGTGACTGCAAGTACAAACCCGTTGGACAAGAACCGCGGACCAACATCCGCGGCGATTTGGCAACACTTGCCGAACGCATCGCCAACGAGACCCACATTCCAACCAGTTTCAACTACGGTCAGATTTACACCGAGGCTGAAGTGGACGTCTACGTGCGGATGAAGAGAGCCGAGCTGTACTGCCCGCGCCCCATCATCACGCACTACGACCACAACGGCAAGGACCGCTACAAGGTGGCCCTGGTCGCACCGGAGAAGCAACTGTGT
	'K114/99'	ACCACATCGGCGGGTGAAGGCGCAGAGCCCGTGACTACCGATGCATCACAGCACGGTGGTGGGCGCCGCGCCGCTCGCAGGCAGCACACTGACGTGTCTTTCCTCCTTGACCGGTTCACCCTGGTCGGGAAGACTGTCAACAACAAACTGACACTGGACTTGCTCCAGACCAAGGAGAAAGCACTGGTGGGCGCAATCCTGCGCGCTGCCACGTACTACTTTTCGGACTTGGAGGTGGCATGTGTTGGCACGAACAAGTGGGTTGGCTGGACACCGAACGGTGCGCCGGAACTCAATGAGGTCGGCGACAACCCAGTCGTCTTCTCTCACAACGAGACCACCCGCTTTGCTCTGCCATACACTGCCCCACACAGATGTCTTGCTACTGCCTACAACGGCGACTGCAAGTACAAACCAAACAGTGAGGCACCGCGGACACACGTCCGTGGGGATCTCGCAACACTCGCTGAGCGCATCGCTAGTGAGACACACATTCCAACCACCTTCAACTACGGCAGGATCTACACGGAGGCGGAAGTCGACGTGTATGTGAGGATGAAACGAGCGGAGCTTTATTGTCCCCGCCCGGTGCTGACTCACTATGACCACCAAGGTAAGGACCGCTACAAAGTGGCCCTGACAAAGCCTGTCAAGCAACTGTGC
	'K10/06'	ACCACATCGGCGGGTGAGGGCGCGGAACCTGTGACCACCGACGCATCACAGCACGGTGGTGGGCGCCGCACCGCTCGCAGGTACCACACTGACGTGTCATTCCTCCTCGACCGGTTCACTCTGGTCGGGAAGACTGTGGACAACAGACTGACACTGGACATGCTCCAGACCAAGGAGAAAACACTGGTGGGCGCAATCCTGCGTGCTGCTACGTACTACTTCTCAGACTTGGAGGTGGCGTGTGTTGGCACAAACAAGTGGGTCGGCTGGACACCGAACGGTGCACCGGAACTCAGTGAGGTAGGCGACAATCCAGTCGTCTTCTCCCACAACGGAACCACCCGCTTTGCTCTGCCCTACACCGCCCCGCACAGGTGTCTCGCCACGACATACAATGGCAACTGCAAATACAAACCAACCAGCGAGGGACCCCGAACAAACAACCGCGGGGATCTCGCAACACTCGCTGAGCGCATTGCTAGCGAGACACACATTCCAACCACCTTTAACTACGGCAGGGTTTACACAGAGGCGGAAGTCGATGTGTACGTGAGAATGAAGCGGGCGGAGCTTTACTGCCCTCGCCCGGTGCTGACTCACTACGACCACCAAGGCAAGGACCGCTATAAAGTGGCCCTGACAAAACCTGCCAAGCAACTGTGC
	'KNP/196/91'	ACCACAUCCGCUGGCGAAGGAGCGGAGCCUGUCACGACUGAUGCUUCCCAACACGGAGGCGACAGACGGACAACUCGUAGGCAUCACACUGAUGUGAGCUUCUUGCUCGACCGGUUCACACUGGUUGGUAAAACACAGGACAACAAACUGACACUAGACCUGCUCCAAACCAAGGAAAAAGCACUGGUUGGCGCAAUCCUGCGCGCAGCCACGUACUACUUCUCUGACUUGGAGGUUGCGUGUGUGGGUGACAACAAAUGGGUCGGCUGGACUCCCAACGGAGCUCCAGAACUUGCGGAAGUGGGCGACAACCCAGUCGUCUUUUCCAAAGGUAGAACCACCCGUUUUGCACUGCCCUACACCGCUCCACACAGGUGCUUGGCGACAGCCUACAACGGUGACUGCAAGUACAAACCCACUGGCACAGCUCCACGCGAAAACAUUCGUGGAGACCUCGCAACUCUCGCGGCGAGGAUUGCAAGUGAGACACACAUUCCAACCACCUUCAACUAUGGCAGGAUUUACACAGACACUGAGGUCGACGUGUACGUCAGGAUGAAGCGCGCGGAGCUCUACUGCCCGCGACCCGUUCUCACGCACUACGACCACGGUGGCAGGGAUCGCUACAGAACUGCGAUCACCAAACCUGUCAAACAGUUGUGC
	'TAN/5/96'	ACCACATCGGCGGGTGAGGGCGCGGAGCCCGTAACCACCGACGCATCACAGCACGGTGGTGGACGCCGCACCGCTCGCAGGCACCACACTGACGTCTCGTTCATACTCGACCGGTTCACCCTGGTTGGGAAAACTGTGGACAACAAATTGACACTGGACCTGCTCCAGACCAAGGAGAAAGCACTGGTGGGCGCAATCCTGCGCGCTGCCACGTACTACTTCTCGGATTTGGAGGTGGCATGTGTTGGCACGAACAAGTGGGTTGGCTGGACGCCGAATGGCGCGCCAGAACTTAGTGAGGTCGGCGACAATCCAGTCGTCTTCTCTCGCAACGGAACCACCCGCTTTGCTTTGCCCTACACTGCCCCACACAGGTGTCTTGCCACCGCCTACAACGGCGACTGCAAGTACAAACCAAACCATGAGACACCGCGGACACACATCCGCGGAGACCTCGCAACGCTCGCTACGCGCATCGCTAGCGAGACGCACATTCCAACCACCTTCAACTACGGCAGGATCTACACGGAGGCGGAAGTCGACGTGTACGTGAGAATGAAACGGGCGGAGCTTTACTGCCCCCGCCCGGTGTTGACTCACTACGAACACCAAGGGAAGGACCGCTACAAGGTGGCCCTGACAAAACCTGCCAAACAATTGTGC
	'T155/71'	ACCACATCGGCGGGTGAGGGCGCGGAGCCCGTAACCACCGACGCATCACAGCACGGTGGTGGACGCCGCACCGCTCGCAGGCACCACACTGACGTCTCGTTCATACTCGACCGGTTCACCCTGGTTGGGAAAACTGTGGACAACAAATTGACACTGGACCTGCTCCAGACCAAGGAGAAAGCACTGGTGGGCGCAATCCTGCGCGCTGCCACGTACTACTTCTCGGATTTGGAGGTGGCATGTGTTGGCACGAACAAGTGGGTTGGCTGGACGCCGAATGGCGCGCCAGAACTTAGTGAGGTCGGCGACAATCCAGTCGTCTTCTCTCACAACGGAACCACCCGCTTTGCTTTGCCCTACACTGCCCCACACAGGTGTCTTGCCACCGCCTACAACGGCGACTGCAAGTACAAACCAAACCATGAGACACCGCGGACACACATCCGCGGAGACCTCGCAACGCTCGCTACGCGCATCGCTAGCGAGACGCACATTCCAACCACCTTCAACTACGGCAGGATCTACACGGAGGCGGAAGTCGACGTGTACGTGAGAATGAAACGGGCGGAGCTTTACTGCCCCCGCCCGGTGTTGACTCACTACGAACACCAAGGGAAGGACCGCTACAAGGTGGCCCTGACAAAACCTGCCAAACAATTGTGC
	'K66/80'	ACCACATCGGCGGGTGAGGGCGCGGAGCCCGTGACCACCGACGCATCACAGCACGGTGGTGGACGCCGCACCGCACGCAGGTACCACACTGACGTCTCGTTCATACTCGACCGGTTCACCCTGGTTGGGAAGACTGTGAACAACAAACTGACACTGGACCTGCTCCAAACCAAGGAGAAAGCACTGGTGGGCGCAATCCTGCGCGCTGCCACGTACTACTTCTCGGATTTGGAGGTGGCATGTGTTGGCACGAACAAGTGGGTTGGCTGGACGCCGAATGGCGCGCCAGAGCTCAGTGAGGTTGGCGACAATCCAGTCGTCTTCTCTCGCCACGGGACCACCCGCTTCGCCTTGCCCTACACTGCTCCACACAGGTGTCTTGCCACCGCCTACAACGGTGACTGCAAGTACAAACCAAATCACGAGGCACCGCGAACAAACATCCGCGGAGACCTCGCGACGCTCGCTACGCGCATCGCTAGCGAGACGCACATTCCAACCACCTTCAACTACGGCAGGATCTACACGGAGGCGGAAGTCGACGTGTACGTGAGAATGAAACGGGCGGAGCTTTATTGCCCCCGTCCGGTATTGACTCACTACGATCACCAAGGGAAGGACCGCTACAAAGTGGCCCTGACAAAACCTGCCAAACAACTGTGC
	'KEN/4/98'	ACCACATCGGCGGGCGAGGGCGCGGATCCAGTGACCACCGACGCTACACAGCACGGTGGTGGACGCCGCACTGCTCGCAGGCACCACACTGATGTCTCGTTCTTACTTGACCGGTTCACCCTGGTCGGGAAGACCCAAAACAACAGACTGACACTGGACCTGCTCCAAACCAAGGAGAAAGCACTGGTGGGCGCAATCCTGCGTGCTGCCACGTACTACTTCTCGGATTTGGAGGTGGCGTGTGTTGGCGAGAACAAGTGGGTCGGCTGGACGCCTAATGGCGCGCCAGAGCTCAGTGAAGTCGGCGACAATCCAGTCGTCTTCTCTCACAACGGGACCACCCGCTTTGCTTTGCCTTACACTGCCCCACACAGGTGTCTTGCTACCGCCTACAACGGCGACTGCAAGTACAAGCCAAATGCTGAGGCACCGCGAACGCACATTCGCGGGGACCTTGCAGTGCTCGCTGAGCGCATCGCCAGTGAGACGCACATCCCAACTACCTTCAACTATGGCAGGATTTACACGGAGGCGGATGTCGACGTGTACGTGAGAATGAAACGGGCGGAGCTTTACTGCCCCCGTCCGGTGTTAACTCACTATGACCACAAAGGGCGCGACCGCTACAAAGTGGCCCTGACAAAGCCTGCTAAACAATTGTGC

;
end;
