# Supplementary material for: Time Clustered Sampling Can Inflate the Inferred Substitution Rate in Foot-And-Mouth Disease Virus Analyses
Source: PLoS One. 2015 Dec 2;10(12):e0143605. doi: 10.1371/journal.pone.0143605 (PMC4667911; doi:10.1371/journal.pone.0143605)
Supplement: S3 Appendix — (ZIP) [file pone.0143605.s003.zip › Random/sat2rand1.nex]

#NEXUS
begin taxa;
	dimensions ntax=11;
	taxlabels
	'K49/99'
	'U267/83'
	'K81/81'
	'K32/92'
	'K40/90'
	'RHO/1/48'
	'KEN/3/57'
	'SA/106/59'
	'GHA/2/90'
	'UGA/19/98'
	'RWA/1/00'
;
end;

begin characters;
	dimensions nchar=648;
	format datatype=dna missing=? gap=-;
	matrix
	'K49/99'	ACCACCAGUGCUGGAGAGGGAGCAGACGUUGUCACGACUGACCCCUCAACACACGGUGGAAGUGUGGUGGAGAAAAGACGGAUGCACACAGACGUUGCGUUCGUGCUUGACAGGUUCACUCACGUACACACCAGCAAAACCACAUUCAAUGUGGACCUAUUGGACACCAAACAACAAACUCUGGUGGGUGCUCUUCUCAGAGCGUCGACCUACUACUUUUGUGACUUGGAGAUUGCCUGUGUGGGUGACCACAAGCGUGUCUACUGGCAGCCUAACGGCGCGCCGCGUACGACACAAUUGGGAGACAACCCUAUGGUGUUCGCCCACAACGGUGUCACUAGGUUUGCCAUACCCUACACCGCACCACACCGGUUGCUUGCAACCGCGUACAACGGUAAGUGCAAGUACACAGAACAGGUCUCCGCAAUCCGCGGUGACCGUGCUGUGCUGGCAGCCAAGUACGCCGACUCCAGGCACACGCUUCCAUCCACGUUCAACUUUGGACACGUGACCGCCGACAAACCAGUCGACGUCUACUACAGGAUGAAGCGGGCAGAGUUGUAUUGUCCAAGGCCACUUCUCCCGGCUUACCAACACAACGGCCGGGACAGGUUCGACGCACCCAUUGGUGUUGAGAAACAACUGUGC
	'U267/83'	ACCACCAGCGCCGGUGAGGGAGCGGACGUCGUCACGACCGACCCCUCGACACACGGCGGAAGUGUAGUGGAGAAGAGACGGAUGCACACAGAUGUCGCGUUCGUGCUUGACAGAUUCACCCAUGUUCACACCAACAAAACCACCUUCAACGUGGACCUGAUGGACACUAAACAACAAGCCCUAGUGGGUGCCCUCCUCAGGGCGUCAACCUACUACUUUUGUGACCUGGAGAUUGCUUGCGUUGGCGAACACACACGUGUCUUCUGGCAGCCCAACGGCGCGCCACGCACAACAACUUUGGGAGACAACCCCAUGGUGUUCGCCCACAAUCGCGUCACCAGGUUUGCCAUACCCUACACUGCGCCACACCGGUUACUUGCGACUAGGUACAACGGCGAGUGUAAAUACACAGACCGGGUCUCCGCAAUCCGCGGUGACCGCGCUGUGUUGGCGGCCAAGUACGCCGACUCCAGACACACGCUUCCAUCCACGUUCAACUUUGGACAUGUGACCGCCGACAAGCCAGUCGACGUUUACUACAGGAUGAAGCGGGCAGAGUUGUACUGUCCAAGGCCACUUCUCCCGGCUUACCAGCACGGAAGCCGGGACAGAUUCGACGCCCCCAUCGGCGUUGAGAAACAACUGUGC
	'K81/81'	ACCACCAGCGCCGGUGAGGGAGCGGACGUCGUCACGACCGACCCCUCGACACACGGCGGAAGUGUAGUGGAGAAGAGACGGAUGCACACAGAUGUCGCGUUCGUGCUUGACAGAUUCACCCAUGUUCACACCAACAAAACCACCUUCAACGUGGACCUGAUGGACACUAAACAACAAGCCCUAGUGGGUGCCCUCCUCAGGGCGUCAACCUACUACUUUUGUGACCUGGAGAUUGCUUGCGUUGGCAAACACACACGUGUCUUCUGGCAGCCCAACGGCGCGCCACGCACAACAACUUUGGGAGACAACCCCAUGGUGUUCGCCCACAAUCGCGUCACCAGGUUUGCCAUACCCUACACUGCGCCACACCGGUUACUUGCGACCAGGUACAACGGCGAGUGUAAAUACACAGACCGGGUCUCCGCAAUCCGCGGUGAUCGCGCUGUGUUGGCAGCCAAGUACGCCGACUCCAGACACACGCUUCCAUCCACGUUCAACUUUGGACAUGUGACCGCCGACCAGCCAGUCGACGUUUACUACAGGAUGAAGCGGGCAGAGUUGUACUGUCCAAGGCCACUUCUCCCGGCUUACCAGCACGGAAACCGGGACAGAUUCGACGCCCCCAUCGGCGUUGAGAAACAACUGUGC
	'K32/92'	ACCACGUCCGCUGGAGAGGGAGCCGAUGUUGUCACCACUGACCCAACCACUCACGGCGGGACAGUCACAGCGGCCCGCCGCGUUCACACAGACGUGGCUUUUCUCCUCGAUCGCAGCACACACGUGCAUACGAACAAGACCACUUUUGCGGUGGACUUGAUGGACACCAAGGAGAAGGCACUCGUGGGAGCAAUCCUGCGUUCAGCCACGUACUACUUCUGUGACCUGGAAAUCGCGUGUGUGGGUGAACACAAACGUGUGUUCUGGCAGCCCAAUGGAGCACCACGCACAACCCAGUUGGGUGACAACCCAAUGGUCUUCUCACACAAGAAAGUGACCCGGUUUGCAAUUCCGUUCACGGCACCUCACAGGCUGCUGUCCACGGUGUACAACGGGGAGUGUAAAUACACCGAGAAGACCAUCGCCAUUCGUGGCGAUAGGGCUGUGCUGGCACAAAAGUAUGCUUCCACCAAACAUGCUCUGCCAUCCACUUUCAAUUUCGGUUUUGUGACCGCGGACAAGCCAGUGGACGUUUACUACCGAAUGAAACGCGCAGAGUUGUACUGUCCCCGUGCGCUACUUCCCGCGUACACACACCAGGACAGGGACAGGUUCGACGCGCCCAUCGGCGUCGAGAAGCAACUUUUU
	'K40/90'	ACCACGUCCGCUGGAGAGGGAGCCGAUGUUGUCACCACUGACCCAACCACUCACGGCGGGACAGUCACAGCGGCCCGCCGCGUUCACACAGACGUGGCUUUUCUCCUCGAUCGCAGCACACACGUGCAUACGAACAAGACCACUUUUGCGGUGGACUUGAUGGACACCAAGGAGAAGGCACUCGUGGGAGCAAUCCUGCGUUCAGCCACGUACUACUUCUGUGACCUGGAAAUCGCGUGUGUGGGUGAACACAAACGUGUGUUCUGGCAGCCCAAUGGAGCACCACGCACAACCCAGUUGGGUGACAACCCAAUGGUCUUCUCACACAAGAAAGUGACCCGGUUUGCAAUUCCGUUCACGGCACCUCACAGGCUGCUGUCCACGGUGUACAACGGGGAGUGUAAAUACACCGAGAAGACCAUCGCCAUUCGUGGCGAUAGGGCUGUGCUGGCACAAAAGUAUGCUUCCACCAAACAUGCUCUGCCAUCCACUUUCAAUUUCGGUUUUGUGACCGCCGACAAGCCAGUCGACGUUUACUACCGAAUGAAACGCGCAGAGUUGUACUGUCCCCGUGCGCUACUUCCCGCGUACACACACCAGGACAGGGACAGGUUCGACGCGCCCAUCGGCGUCGAGAAGCAACUUUUU
	'RHO/1/48'	ACCACCAGCGTAGGCGAGGGCGCGGACGTTGTCACGACCGACCCTTCCACACACGGTGGCAGTGTAATTGAGAAGAAACGAATGCACACAGATGTTGCGTTCGTGCTTGACAGATTCACACACGTGCACACTTCAAAAACCACGTTTAACGTGGATCTGATGGACACCAAGGAAAAGACTCTAGTAGGTGCCCTGCTGAGGGCTTCCACCTACTACTTCTGTGACCTGGAAATTGCGTGTGTTGGCGAACACAGCCGTGTCTTCTGGCAGCCTAACGGCGCGCCCCGGACAACACAACTGGGAGACAACCCAATGGTTTTCTCACACAATGGAGTGACACGGTTCGCCATCCCTTACACCGCACCACACCGGTTGCTTGCAACCAGGTACAACGGCAAGTGTAAGTACACACAGGAGGCGAAAGCCATCCGTGGTGATCGGGCAGTGCTGGCGGCCAAGTACGCCGGCACCTCACACGCGCTCCCTTCCACCTTCAACTTTGGCCACGTCACCGCCGACAAGGCAGTGGATGTGTACTACAGGATGAAGCGTGCGGAGCTTTACTGCCCTAGACCACTCCTCCCAGCCTACGACCACGCGGGCCGGGACAGATTTGACGCGCCCATCGGCGTCGAGAAACAACTGTTC
	'KEN/3/57'	ACAACATCCGCCGGTGAGGGAGCTGAAGTGGTCACCACTGACCCAACCACTCACGGTGGGAAGGTCACGACACCCCGCCGGGTTCATACCGATGTGGCGTTTCTCCTTGACCGCAGCACACATGTGCACACGAACACGACCGCCTTTGTCGTGGACCTGATGGACACCAAGGAGAAGGCGCTTGTGGGAGCAATCCTGCGCTCAGCCACATACTACTTTTGTGACCTGGAAGTCGCATGTGTGGGCAAACACAAGCACGTGTTTTGGCAGCCTAACGGTGCGCCACGCACAACCCAGTTGGGCGACAACCCAATGGTTCTCTCCCGCAACAATGTGACCCGTTTTGCAATCCCGTTCACAGCGCCTCACAGGTTGTTGTCCACGGTTTACAACGGGGAGTGCGAGTACACAAAAACAGTTACCGCAATTCGCGGTGATCGAGAGGTGTTGGCGCAGAAATACTCTTCCGCCAAGCACTCTCTACCATCCACCTTCAACTTCGGGTTTGTGACCGCCGACAAGCCAGTCGACGTTTACTACCGGATGAAGCGTGCAGAGTTGTACTGCCCCCGTGCCCTGCTTCCCGCGTACACACACGCGGGCGGGGACAGATTCGACGCGCCTATCGGCGTCGCGAAACAGCTTTTG
	'SA/106/59'	ACTACCAGTGCCGGAGAGGGTGCTGAAGTTGTGACCACTGACCCCTCAACCCACGGAGGGCAAGTCAAGGAGAAGAGACGGATGCACACAGACGTTGCATTCGTGCTCGACAGGTTCACGCACGTCCACACAAACAAGACGACTTTCAACGTGGATCTCATGGACACCAAGGAAAAGACCTTAGTAGGTGCCCTCCTGAGGGCATCCACCTACTACTTCTGTGACCTGGAAATTGCCTGTGTGGGCACGCACAAGCGCGTGTACTGGCAACCCAACGGCGCACCCAGAACCACCCAGCTCGGGGACAACCCCATGGTTTTCTCGAACAATGGTGTCACTCGGTTCGCCGTGCCATACACTGCGCCACACCGTCTGTTGTCAACTGTTTACAACGGTGAGTGCGAGTACGGAACAACCGTTACCGCCATTCGCGGTGACCGCGCTGTGTTAGCGGCCAAATACGCAAACACGCGCCACACGCTCCCTTCCACGTTCAACTTTGGACATGTTACCGCAGACCAACCAGTTGACGTGTACTACAGGATGAAGCGTGCTGAACTGTACTGCCCCAGACCACTCCTCCCGGCCTACAACCACGCAGACCGGGATAGGTTCGATGCCCCAATTGGCGTCGAGAAACAACTGTGC
	'GHA/2/90'	ACCACATCGGCAGGCGAGGGAGCGGATGTCGTGACGACGGACCCCACCACACACGGTGGGGCCGTTGCAAACCCGCGACGGAAGCACACTGACGTGGGCTTTCTCTTGGACAGGTCCACCCATGTACACACTGGGAAGACCACCTTCGAGGTCAACTTGATGGACACCAAAGAAAAAGCTCTGGTGGGGGCCGTTCTTCGCGCGGCCACCTACTACTTCTGTGATTTGGAGATTACGTGTGTTGGAGAACACGCAAGAGTTTTCTGGCAGCCCAACGGCGCGCCCAGGACCACTCAATTGGGAGACAACCCGATGGTCTTCTCCCACAACAACGTGACGCGGTTTGCGATTCCGTACACCGCGCCACACCGCCTGCTCTCCACTGTTTACAACGGTGAGTGTAAGTATAACACAACTGTACAACCAATACGTGGAGACAGGGCGGTTTTGGCAAACAAATACGCCAACAGGAAACACACACTTCCGTCCACCTTCAATTTTGGGTACGTGACCGCCGACAAGCCAGTCGATGTTTACTACCGGATGAAGAGGGCGGAGCTCTACTGCCCCAGGCCGCTCTTGCCTGCGTACGACCACCAGTCACGCGACAGGTTTGACGCACCTATTGGGGTAGAGAAACAACTATGC
	'UGA/19/98'	ACAACGTCCGCGGGAGAGGGTGCCGACGTGGTCACCACCGATCCCACCACCCACGGTGGTTCGGTCAGGAACCCGCGCCGGATCCACACGGATGTTACCTTCCTGCTCGACCGCAGCACGCACGTCCATACCAACAAGACGAGCTTTGCGGTTGACCTCATGGACACCAAGGAGAAAGCGCTCGTCGGGGCCATCCTGAGATCAGCAACACACTACTTCTGTGACTTGGAGATCGCGTGTGTGGGCGACCACAAATGCGTGTTCTGGCAGCCCAACGGCGCCCCGCGTACCGTGCAGCTCGGGGACAACCCCATGGTTTTCTCACACAACGGTGTCACACGGTTTGCCATTCCATTCACTGCGCCGCACAGACTGTTGTCCACAGTTTACAACGGCGAGTGTGACTACAACTCGAAGGTGACCGCCATCCGTGGCGACAGACAAGTTCTGCAGCAAAAGTACGCGTCGACCAGACACGCGTTGCCTTCCACTTTCAACTTCGGGTTCGTGACCGCCGACAAACCAGTCGACGTTTACTACCGCATGAAACGTGCTGAGTTGTACTGTCCACGCCCTCTTCTCCCAGCTTATGACCACAAAAACAGAGACAGGTTTGACGCTCCGATCGGAGTGGAGAGACAACTATAC
	'RWA/1/00'	ACCACGTCTGCTGGCGAGGGAGCTGATGTTGTGACAACTGATCCAACAACTCACGGAGGGCATCCCAACGCCGCCCGCCGCAAGCACACGGACATCGCCTTCTTGTTGGACCGCAGCACACACGTGCACACCAACAAAACCTCTTTTGCCGTGGACCTCATGGACACCAAAGAGAAGGCGTTGGTAGGTGCCGTCTTGAGATCAGCAACATACTACTTCTGTGACCTGGAGGTCGCATGCGTGGGAGACCACGCACGGGTCTTTTGGCAACCTAACGGGGCGCCGCGCACTACGCAGTTGGGTGACAACCCGATGGTGTTTGCGCACAACAAAGTGACACGGTTCGCAATTCCGTACACTGCCCCGCACAGATTGTTGTCAACTGTCTACAACGGTGAATGTGAGTACACCAAGACTGTTTCTGCTATCCGCGGAGACAGAGCGGTGTTGGCTGCAAAGTACGCGTCTGGCAAACACACACTACCCTCCACCTTCAACTTCGGATTCGTGACGGCAGACAAACCAGTCAACGTCTACTACCGAATGAAGCGTGCAGAGTTGTATTGCCCGCGTCCATTCCTCCCGGCATACGACCACGCAAGCCGGGACAGGTTCGACGCGCCCATTGGCGTTGAAAAACAGCTATGC

;
end;
